# Supplementary material for: Microsatellite Diversity, Complexity, and Host Range of Mycobacteriophage Genomes of the Siphoviridae Family
Source: Front Genet. 2019 Mar 14;10:207. doi: 10.3389/fgene.2019.00207 (PMC6426759; doi:10.3389/fgene.2019.00207)
Supplement: Supplementary file 1 [file Table_1.XLSX]

## Sheet: Sheet1
	Supplementary table 1: Details of Mycobacteriophage genomes used in the study and summary of extracted SSRs and cSSRs.
S.No	Genus	Species	Acc Number	Genome size	GC	SSR	cSSR	RA	RD	cRA	cRD	CcSSR	cSSR%	avg complexity	E	Sq Root of E	Obs-Exp	Z*
	Genus: Barnyardlikevirus	(4 Species)
M1		Mycobacterium phage barnyard	AY129339	70797	57.3132	156	6	2.20348	15.5515	0.0847494	1.86449	13	8.33333	2.16667	6.31068	2.51211	-0.31068	-0.123673
M2		Mycobacterium phage konstantine	FJ174691	68952	57.337	187	6	2.71203	18.7232	0.0870171	2.50899	16	8.55615	2.66667	7.76699	2.78693	-1.76699	-0.634027
M3		Mycobacterium phage patience	JN412589	70506	50.3	140	4	1.98565	13.6442	0.0567328	1.04956	9	6.42857	2.25	4.36893	2.0902	-0.368932	-0.176506
M4		Mycobacterium phage predator	EU770222	70110	56.3	199	5	2.8384	19.6691	0.0713165	1.56896	12	6.03015	2.4	5.82524	2.41355	-0.825243	-0.34192
	Genus: Bignuzlikevirus	(2 Species)
M5		Mycobacterium phage bignuz	JN412591	48984	66.73	228	11	4.65458	33.7865	0.224563	4.04214	22	9.64912	2	10.6796	3.26797	0.320388	0.098039
M6		Mycobacterium phage jebeks	JN572061	45580	67.25	225	13	4.93638	35.6516	0.285213	3.99298	26	11.5556	2	12.6214	3.55266	0.378641	0.10658
	Genus: Bronlikevirus	(4 Species)
M7		Mycobacterium phage bron	HM152763	73453	58.83	213	9	2.89981	19.4682	0.122527	1.83791	18	8.4507	2	8.73786	2.95599	0.262136	0.0886796
M8		Mycobacterium phage Faith1	JF744988	75960	58.91	209	6	2.75145	18.6546	0.0789889	1.55345	13	6.2201	2.16667	6.31068	2.51211	-0.31068	-0.123673
M9		Mycobacterium phage joedirt	JF704108	74914	58.8	220	10	2.9367	20.0363	0.133486	2.06904	20	9.09091	2	9.70874	3.11588	0.291262	0.0934765
M10		Mycobacterium phage rumpelstiltskin	JN680858	69279	58.9	199	6	2.87244	19.7174	0.0866063	1.51561	12	6.03015	2	5.82524	2.41355	0.174757	0.0724066
	Genus: Charlielikevirus	(2 Species)
M11		Mycobacterium phage charlie	JN256079	43036	66.3	168	7	3.90371	28.0231	0.162655	2.46305	14	8.33333	2	6.79612	2.60694	0.203883	0.0782081
M12		Mycobacterium phage redi	JN624851	42594	66.1	166	5	3.89726	27.3982	0.117387	1.8782	10	6.0241	2	4.85437	2.20326	0.145631	0.0660979
	Genus: Che8likevirus	(28 Species)
M13		Mycobacterium phage ardmore	GU060500	52141	61.5	182	14	3.49054	24.9708	0.268503	4.64126	28	15.3846	2	13.5922	3.68676	0.407767	0.110603
M14		Mycobacterium phage avani	JQ809702	54470	60.97	140	5	2.57022	18.9279	0.0917936	1.63393	10	7.14286	2	4.85437	2.20326	0.145631	0.0660979
M15		Mycobacterium phage boomer	EU816590	58037	61.12	171	5	2.9464	21.09	0.0861519	1.49904	10	5.84795	2	4.85437	2.20326	0.145631	0.0660979
M16		Mycobacterium phage Che8	AY129330	59471	61.3	169	10	2.84172	20.4638	0.168149	2.52224	20	11.8343	2	9.70874	3.11588	0.291262	0.0934765
M17		Mycobacterium phage Che9d	AY129336	56276	60.9	143	4	2.54105	18.3027	0.0710783	1.33272	8	5.59441	2	3.8835	1.97066	0.116505	0.0591198
M18		Mycobacterium phage deadp	JN698996	56461	61.5	198	12	3.50685	25.0084	0.212536	3.48913	24	12.1212	2	11.6505	3.41328	0.349515	0.102398
M19		Mycobacterium phage dlane	JF937093	58899	61.8	207	15	3.51449	24.7542	0.254673	4.19362	30	14.4928	2	14.5631	3.81616	0.436893	0.114485
M20		Mycobacterium phage dorothy	JX411620	58866	61.4	198	11	3.36357	24.1396	0.186865	2.93888	22	11.1111	2	10.6796	3.26797	0.320388	0.098039
M21		Mycobacterium phage dotproduct	JN859129	55363	61.7	193	11	3.48608	24.5651	0.198689	3.16096	22	11.399	2	10.6796	3.26797	0.320388	0.098039
M22		Mycobacterium phage drago	JN542517	54411	61.1	186	8	3.41843	24.1863	0.110272	2.42598	16	8.60215	2	7.76699	2.78693	0.23301	0.083608
M23		Mycobacterium phage fruitloop	FJ174690	58471	61.7	203	12	3.47181	24.8841	0.20523	3.59152	24	11.8227	2	11.6505	3.41328	0.349515	0.102398
M24		Mycobacterium phage gumbie	JN398368	57387	61.36	191	8	3.32828	23.5245	0.139404	2.35245	16	8.37696	2	7.76699	2.78693	0.23301	0.083608
M25		Mycobacterium phage ibhubesi	JF937098	55600	61.23	196	10	3.52518	25.0899	0.179856	3.05755	20	10.2041	2	9.70874	3.11588	0.291262	0.0934765
M26		Mycobacterium phage Llij	DQ398045	56852	61.5	183	11	3.21888	22.3563	0.193485	3.07817	22	12.0219	2	10.6796	3.26797	0.320388	0.098039
M27		Mycobacterium phage mozy	JF937102	57278	61	188	6	3.28224	23.1502	0.104752	1.64112	12	6.38298	2	5.82524	2.41355	0.174757	0.0724066
M28		Mycobacterium phage mutaforma13	JN020142	57701	61.2	210	17	3.63945	25.6668	0.294622	5.12989	35	16.6667	2.05882	16.9903	4.12193	0.00970874	0.00235539
M29		Mycobacterium phage Pacc40	FJ174692	58554	61.26	197	10	3.36442	24.3707	0.170783	2.83499	20	10.1523	2	9.70874	3.11588	0.291262	0.0934765
M30		Mycobacterium phage PMC	DQ398050	56692	61.4	193	11	3.40436	24.0775	0.194031	3.08686	22	11.399	2	10.6796	3.26797	0.320388	0.098039
M31		Mycobacterium phage ramsey	FJ174693	58578	61.2	187	12	3.19232	22.7731	0.204855	3.31182	24	12.8342	2	11.6505	3.41328	0.349515	0.102398
M32		Mycobacterium phage rockyhorror	JF704117	56719	61	179	6	3.15591	22.4616	0.105785	1.56914	12	6.70391	2	5.82524	2.41355	0.174757	0.0724066
M33		Mycobacterium phage SG4	JN699012	59016	61.87	224	16	3.79558	27.3485	0.271113	4.43947	32	14.2857	2	15.534	3.94132	0.466019	0.11824
M34		Mycobacterium phage shauna1	JN020141	59314	61.7	188	11	3.16957	22.1364	0.185454	3.10213	22	11.7021	2	10.6796	3.26797	0.320388	0.098039
M35		Mycobacterium phage shilan	JN020143	59794	61.4	187	13	3.1274	22.3434	0.217413	3.42844	26	13.9037	2	12.6214	3.55266	0.378641	0.10658
M36		Mycobacterium phage spartacus	JQ300538	61164	61.6	206	12	3.36799	23.8539	0.196194	3.43339	25	12.1359	2.08333	12.1359	3.48367	-0.135922	-0.039017
M37		Mycobacterium phage taj	JX121091	58550	61.86	217	10	3.70623	26.456	0.170794	2.73271	20	9.21659	2	9.70874	3.11588	0.291262	0.0934765
M38		Mycobacterium phage tweety	EF536069	58692	61.73	187	13	3.18612	22.4733	0.221495	3.96988	27	14.4385	2.07692	13.1068	3.62033	-0.106796	-0.029499
M39		Mycobacterium phage wee	HQ728524	59230	61.8	215	11	3.62992	25.764	0.185717	3.17407	23	10.6977	2.09091	11.165	3.34141	-0.165049	-0.0493948
M40		Mycobacterium phage yoshi	JF704115	58714	61	183	6	3.1168	22.2434	0.10219	1.63504	13	7.10383	2.16667	6.31068	2.51211	-0.31068	-0.123673
	Genus: Che9clikevirus	(3 Species)
M41		Mycobacterium phage babsiella	JN699001	48420	67	169	12	3.49029	26.8484	0.247831	4.23379	24	14.2012	2	11.6505	3.41328	0.349515	0.102398
M42		Mycobacterium phage brujita	FJ168659	47057	66.7	167	10	3.54889	24.991	0.212508	3.65514	20	11.976	2	9.70874	3.11588	0.291262	0.0934765
M43		Mycobacterium phage Che9c	AY129333	57050	65.33	176	8	3.08501	21.1569	0.140228	2.26117	17	9.65909	2.125	8.25243	2.8727	-0.252427	-0.0878709
	Genus: Cjwunalikevirus	(9 Species)
M44		Mycobacterium phage 244	DQ398041	74483	62.93	268	11	3.59814	25.442	0.147685	3.0611	23	8.58209	2.09091	11.165	3.34141	-0.165049	-0.0493948
M45		Mycobacterium phage Bask21	JF937091	74997	62.8	275	14	3.66681	25.7744	0.186674	3.77348	29	10.5455	2.07143	14.0777	3.75202	-0.0776699	-0.0207008
M46		Mycobacterium phage CJW1	NC_004681	75931	63.1	267	10	3.51635	25.0095	0.131699	2.68665	21	7.86517	2.1	10.1942	3.19283	-0.194175	-0.0608158
M47		Mycobacterium phage eureka	JN412590	76174	62.85	265	10	3.47888	24.6541	0.131278	2.66495	21	7.92453	2.1	10.1942	3.19283	-0.194175	-0.0608158
M48		Mycobacterium phage kostya	EU816591	75811	62.91	283	13	3.73297	26.144	0.171479	3.49553	27	9.54064	2.07692	13.1068	3.62033	-0.106796	-0.029499
M49		Mycobacterium phage porky	EU816588	76312	62.84	282	10	3.69536	25.9068	0.131041	2.73876	21	7.44681	2.1	10.1942	3.19283	-0.194175	-0.0608158
M50		Mycobacterium phage pumpkin	GQ303265	74491	62.9	264	9	3.54405	25.144	0.12082	2.52379	19	7.19697	2.11111	9.2233	3.03699	-0.223301	-0.0735271
M51		Mycobacterium phage sirduracell	JF937106	75973	62.92	273	14	3.59338	26.0092	0.184276	3.73817	29	10.6227	2.07143	14.0777	3.75202	-0.0776699	-0.0207008
M52		Mycobacterium phage toto	JN006061	75933	63	278	12	3.66112	25.5357	0.158034	3.20019	25	8.99281	2.08333	12.1359	3.48367	-0.135922	-0.039017
	Genus: Corndoglikevirus	(2 Species)
M53		Mycobacterium phage corndog	AY129335	69777	65.38	236	14	3.3822	24.5496	0.200639	3.82648	29	12.2881	2.07143	14.0777	3.75202	-0.0776699	-0.0207008
M54		Mycobacterium phage firecracker	JN698993	71341	65.45	240	14	3.36412	24.5441	0.196241	3.9949	30	12.5	2.14286	14.5631	3.81616	-0.563107	-0.147558
	Genus: Halolikevirus	(2 Species)
M55		Mycobacterium phage halo	DQ398042	42289	66.66	192	11	4.54019	30.9773	0.260115	4.11455	22	11.4583	2	10.6796	3.26797	0.320388	0.098039
M56		Mycobacterium phage liefie	JN412593	41650	66.78	184	6	4.41777	30.5882	0.144058	2.23289	12	6.52174	2	5.82524	2.41355	0.174757	0.0724066
	Genus: Omegalikevirus	(6 Species)
M57		Mycobacterium phage baka	JF937090	111688	60.73	318	12	2.84722	19.9842	0.107442	1.87128	25	7.86164	2.08333	12.1359	3.48367	-0.135922	-0.039017
M58		Mycobacterium phage courthouse	JN698997	110569	60.9	342	13	3.09309	21.4165	0.117574	2.1525	26	7.60234	2	12.6214	3.55266	0.378641	0.10658
M59		Mycobacterium phage littlee	JF937101	109086	61.34	323	12	2.96097	20.7176	0.110005	1.90675	24	7.43034	2	11.6505	3.41328	0.349515	0.102398
M60		Mycobacterium phage omega	NC_004688	110865	61.37	313	10	2.82325	19.2667	0.0901998	1.353	20	6.38978	2	9.70874	3.11588	0.291262	0.0934765
M61		Mycobacterium phage optimus	JF957059	109270	60.8	299	13	2.73634	19.008	0.118971	2.13233	27	9.0301	2.07692	13.1068	3.62033	-0.106796	-0.029499
M62		Mycobacterium phage thibault	JN201525	106327	60.76	301	13	2.83089	19.5623	0.122264	2.23838	28	9.30233	2.15385	13.5922	3.68676	-0.592233	-0.160638
	Genus: Pbiunalikevirus	(1 Species)
M63		Mycobacterium phage PBI1	DQ398047	64494	59.7	157	3	2.43433	17.3349	0.046516	1.14739	7	4.4586	2.33333	3.39806	1.84338	-0.398058	-0.215939
	Genus: Pgonelikevirus	(12 Species)
M64		Mycobacterium phage acadian	JN699007	69864	68.42	198	6	2.83408	20.5542	0.0858811	1.60311	12	6.06061	2	5.82524	2.41355	0.174757	0.0724066
M65		Mycobacterium phage athena	JN699003	69409	67.48	219	11	3.15521	24.1755	0.158481	2.47806	22	10.0457	2	10.6796	3.26797	0.320388	0.098039
M66		Mycobacterium phage chrisnmich	JF704094	70428	69.1	266	14	3.77691	27.2051	0.198785	3.20895	28	10.5263	2	13.5922	3.68676	0.407767	0.110603
M67		Mycobacterium phage cooper	DQ398044	70654	69.1	247	11	3.49591	25.4197	0.155688	2.54763	22	8.90688	2	10.6796	3.26797	0.320388	0.098039
M68		Mycobacterium phage gadjet	JN698992	67949	67.48	219	14	3.22301	24.3124	0.206037	3.22301	28	12.7854	2	13.5922	3.68676	0.407767	0.110603
M69		Mycobacterium phage nigel	EU770221	69904	68.34	264	9	3.77661	27.1229	0.128748	2.57496	19	7.19697	2.11111	9.2233	3.03699	-0.223301	-0.0735271
M70		Mycobacterium phage oline	JN192463	68720	66.35	273	13	3.97264	28.8708	0.189173	3.53609	27	9.89011	2.07692	13.1068	3.62033	-0.106796	-0.029499
M71		Mycobacterium phage Pg1	AF547430	68999	66.5	262	11	3.79716	27.4062	0.159423	2.85511	22	8.39695	2	10.6796	3.26797	0.320388	0.098039
M72		Mycobacterium phage pipefish	DQ398049	69059	67.33	228	9	3.30152	24.9786	0.130323	2.08517	18	7.89474	2	8.73786	2.95599	0.262136	0.0886796
M73		Mycobacterium phage rosebush	AY129334	67488	68.91	301	17	4.46005	32.9244	0.251897	5.0083	36	11.9601	2.11765	17.4757	4.1804	-0.475728	-0.1138
M74		Mycobacterium phage stinger	JN699011	69641	68.55	240	11	3.44625	25.2007	0.157953	3.0729	23	9.58333	2.09091	11.165	3.34141	-0.165049	-0.0493948
M75		Mycobacterium phage zemanar	JF704104	71092	68.87	260	13	3.65723	26.4587	0.182862	3.05238	26	10	2	12.6214	3.55266	0.378641	0.10658
	Genus: Reylikevirus	(2 Species)
M76		Mycobacterium phage bongo	JN699628	80228	61.62	181	5	2.25607	15.7676	0.0623224	1.20905	11	6.07735	2.2	5.33981	2.3108	-0.339806	-0.147051
M77		Mycobacterium phage rey	JF937105	83724	60.87	158	6	1.88715	13.4848	0.071664	1.21829	12	7.59494	2	5.82524	2.41355	0.174757	0.0724066
	Genus: Tm4likevirus	(9 Species)
M78		Mycobacterium phage anaya	JF704106	60835	66.4	223	10	3.66565	26.6294	0.164379	2.89307	21	9.41704	2.1	10.1942	3.19283	-0.194175	-0.0608158
M79		Mycobacterium phage angelica	HM152764	59598	66.4	200	10	3.35582	24.4807	0.167791	2.90278	20	10	2	9.70874	3.11588	0.291262	0.0934765
M80		Mycobacterium phage crimd	HM152767	59798	66.83	213	7	3.56199	26.1547	0.117061	2.10709	14	6.57277	2	6.79612	2.60694	0.203883	0.0782081
M81		Mycobacterium phage fionn	JN831653	58076	68	271	11	4.6663	34.0588	0.189407	3.49542	22	8.11808	2	10.6796	3.26797	0.320388	0.098039
M82		Mycobacterium phage jaws	JN185608	59749	66.57	209	9	3.49797	25.3561	0.15063	2.61092	18	8.61244	2	8.73786	2.95599	0.262136	0.0886796
M83		Mycobacterium phage larva	JN243855	62991	65.3	223	5	3.54019	24.1304	0.0793764	1.09539	10	4.4843	2	4.85437	2.20326	0.145631	0.0660979
M84		Mycobacterium phage macncheese	JX042579	61567	67.3	224	9	3.63831	26.329	0.146182	2.98861	18	8.03571	2	8.73786	2.95599	0.262136	0.0886796
M85		Mycobacterium phage pixie	JF937104	61147	67.3	223	8	3.64695	26.2155	0.130832	2.64935	18	8.07175	2.25	8.73786	2.95599	-0.737864	-0.249617
M86		Mycobacterium phage TM4	AF068845	52797	68.11	195	8	3.69339	27.2743	0.151524	2.86001	16	8.20513	2	7.76699	2.78693	0.23301	0.083608
	Genus: L5likevirus	(61 Species)
M87		Mycobacterium phage alma	JN699005.1	53177	62.46	91	3	1.71127	11.5275	0.0564154	0.827425	6	6.59341	2	2.91262	1.70664	0.0873786	0.0511992
M88		Mycobacterium phage arturo	JX307702.1	51500	64.05	102	6	1.98058	14.5049	0.116505	2.07767	13	12.7451	2.16667	6.31068	2.51211	-0.31068	-0.123673
M89		Mycobacterium phage astro	JX015524.1	52494	61.38	95	3	1.80973	12.5538	0.0571494	1.00964	6	6.31579	2	2.91262	1.70664	0.0873786	0.0511992
M90		Mycobacterium phage backyardigan	JF704093.1	51308	63.68	98	7	1.91003	13.3702	0.136431	2.33882	15	15.3061	2.14286	7.28155	2.69844	-0.281553	-0.10434
M91		Mycobacterium phage BBPiebs31	JF957057.1	53171	63.44	126	3	2.36971	16.6068	0.0564217	0.940362	6	4.7619	2	2.91262	1.70664	0.0873786	0.0511992
M92		Mycobacterium phage benedict	JN083852.1	51083	59.8	107	5	2.09463	14.4275	0.0978799	1.50735	10	9.34579	2	4.85437	2.20326	0.145631	0.0660979
M93		Mycobacterium phage bethlehem	AY500153.1	52250	63.24	125	6	2.39234	16.7656	0.114833	1.81818	12	9.6	2	5.82524	2.41355	0.174757	0.0724066
M94		Mycobacterium phage billknuckles	JN699000.1	51821	63.43	127	2	2.45074	17.1745	0.0385944	0.656105	4	3.14961	2	1.94175	1.39347	0.0582524	0.041804
M95		Mycobacterium phage bruns	JN698998.1	53003	63.61	114	3	2.15082	15.5274	0.0566006	1.03768	6	5.26316	2	2.91262	1.70664	0.0873786	0.0511992
M96		Mycobacterium phage Bxb1	AF271693.1	50550	63.64	118	3	2.33432	16.0237	0.0593472	1.1276	7	5.9322	2.33333	3.39806	1.84338	-0.398058	-0.215939
M97		Mycobacterium phage Bxz2	AY129332.1	50913	64.18	97	3	1.90521	13.8864	0.058924	0.707089	6	6.18557	2	2.91262	1.70664	0.0873786	0.0511992
M98		Mycobacterium phage Che12	DQ398043.1	52047	62.88	96	5	1.84449	13.3917	0.096067	1.59471	10	10.4167	2	4.85437	2.20326	0.145631	0.0660979
M99		Mycobacterium phage cuco	JN408459.1	50965	60.85	88	2	1.72668	12.1848	0.0392426	0.647503	4	4.54545	2	1.94175	1.39347	0.0582524	0.041804
M100		Mycobacterium phage D29	AF022214.1	49136	63.52	78	2	1.58743	11.7226	0.0407034	0.630902	4	5.12821	2	1.94175	1.39347	0.0582524	0.041804
M101		Mycobacterium phage doom	JN153085.1	51421	63.8	117	5	2.27533	15.6356	0.0972365	1.57523	10	8.54701	2	4.85437	2.20326	0.145631	0.0660979
M102		Mycobacterium phage ericb	JN049605.1	51702	61.5	104	5	2.01153	14.5256	0.0967081	1.89548	10	9.61538	2	4.85437	2.20326	0.145631	0.0660979
M103		Mycobacterium phage euphoria	JN153086.1	53597	63.67	129	3	2.40685	16.792	0.0559733	0.91423	6	4.65116	2	2.91262	1.70664	0.0873786	0.0511992
M104		Mycobacterium phage george	JF704107.1	51578	60.95	102	3	1.97759	13.6492	0.0581643	0.891853	6	5.88235	2	2.91262	1.70664	0.0873786	0.0511992
M105		Mycobacterium phage gladiator	JF704097.1	52213	61.42	98	8	1.87693	13.081	0.153219	3.31335	18	18.3673	2.25	8.73786	2.95599	-0.737864	-0.249617
M106		Mycobacterium phage goose	JX307704.1	50645	65.13	97	6	1.91529	13.8217	0.118472	2.21147	15	15.4639	2.5	7.28155	2.69844	-1.28155	-0.474925
M107		Mycobacterium phage hammer	JF937094.1	51889	61.33	103	6	1.98501	14.2612	0.115631	2.58244	14	13.5922	2.33333	6.79612	2.60694	-0.796117	-0.305384
M108		Mycobacterium phage heldan	JF957058.1	50364	63.98	113	9	2.24367	16.3807	0.178699	0.972917	19	16.8142	2.11111	9.2233	3.03699	-0.223301	-0.0735271
M109		Mycobacterium phage Jasper	EU744251.1	50968	63.71	111	3	2.17784	15.5588	0.0588605	1.13797	6	5.40541	2	2.91262	1.70664	0.0873786	0.0511992
M110		Mycobacterium phage JC27	JF937099.1	52169	63.63	126	5	2.41523	16.9258	0.0958424	1.57181	10	7.93651	2	4.85437	2.20326	0.145631	0.0660979
M111		Mycobacterium phage jeffabunny	JN699019.1	48963	61.57	101	7	2.06278	14.6233	0.142965	2.92057	15	14.8515	2.14286	7.28155	2.69844	-0.281553	-0.10434
M112		Mycobacterium phage JHC117	JF704098.1	50887	63.98	103	3	2.02409	14.8957	0.0589542	0.70745	6	5.82524	2	2.91262	1.70664	0.0873786	0.0511992
M113		Mycobacterium phage KBG	EU744248.1	53572	63.5	135	7	2.51997	17.8825	0.130665	2.53864	14	10.3704	2	6.79612	2.60694	0.203883	0.0782081
M114		Mycobacterium phage kssjeb	JF937110.1	51381	63.6	120	3	2.33549	16.8156	0.0583873	1.12882	6	5	2	2.91262	1.70664	0.0873786	0.0511992
M115		Mycobacterium phage kugel	JN699016.1	52379	63.83	123	3	2.34827	16.7052	0.0572749	1.03095	6	4.87805	2	2.91262	1.70664	0.0873786	0.0511992
M116		Mycobacterium phage L5	Z18946.1	52297	62.25	96	8	1.83567	13.4425	0.152972	2.94472	16	16.6667	2	7.76699	2.78693	0.23301	0.083608
M117		Mycobacterium phage lesedi	JF937100.1	50486	63.76	115	3	2.27786	15.9648	0.0594224	0.970566	6	5.21739	2	2.91262	1.70664	0.0873786	0.0511992
M118		Mycobacterium phage LHTSCC	JN699015.1	51813	63.9	101	7	1.94932	13.8768	0.135101	2.33532	15	14.8515	2.14286	7.28155	2.69844	-0.281553	-0.10434
M119		Mycobacterium phage lockley	EU744249.1	51478	63.4	117	5	2.27282	15.8903	0.0971289	1.69004	10	8.54701	2	4.85437	2.20326	0.145631	0.0660979
M120		Mycobacterium phage marcell	JX307705.1	49186	63.97	106	4	2.15508	15.3702	0.081324	1.58582	8	7.54717	2	3.8835	1.97066	0.116505	0.0591198
M121		Mycobacterium phage microwolf	JF704101.1	50864	64.04	101	3	1.98569	14.6666	0.0589808	0.943693	6	5.94059	2	2.91262	1.70664	0.0873786	0.0511992
M122		Mycobacterium phage mrgordo	JN020140.1	50988	63.75	131	5	2.56923	17.9258	0.0980623	1.45132	10	7.63359	2	4.85437	2.20326	0.145631	0.0660979
M123		Mycobacterium phage museum	JF937103.1	51426	63.63	115	5	2.23622	15.9452	0.0972271	1.57508	10	8.69565	2	4.85437	2.20326	0.145631	0.0660979
M124		Mycobacterium phage nepal	JQ698665.1	53972	63.54	113	4	2.09368	14.5631	0.0741125	1.37108	9	7.9646	2.25	4.36893	2.0902	-0.368932	-0.176506
M125		Mycobacterium phage packman	JF704110.1	51339	62.57	93	2	1.81149	12.5051	0.0389567	0.545394	4	4.30108	2	1.94175	1.39347	0.0582524	0.041804
M126		Mycobacterium phage peaches	GQ303263.1	51376	63.87	104	7	2.02429	14.6761	0.13625	2.47197	15	14.4231	2.14286	7.28155	2.69844	-0.281553	-0.10434
M127		Mycobacterium phage Perseus	JN572689.1	53142	63.7	109	3	2.05111	14.4707	0.0564525	0.959693	6	5.50459	2	2.91262	1.70664	0.0873786	0.0511992
M128		Mycobacterium phage pukovnik	EU744250.1	52892	63.26	109	4	2.0608	14.6903	0.0756258	1.09657	9	8.25688	2.25	4.36893	2.0902	-0.368932	-0.176506
M129		Mycobacterium phage rebeuca	JX411619.1	51235	65.05	85	3	1.65902	11.7303	0.0585537	1.60047	7	8.23529	2.33333	3.39806	1.84338	-0.398058	-0.215939
M130		Mycobacterium phage redrock	GU339467.1	53332	64.5	92	5	1.72504	13.0878	0.0937523	1.80005	10	10.8696	2	4.85437	2.20326	0.145631	0.0660979
M131		Mycobacterium phage Ridgecb	JN398369.1	50844	63.95	104	2	2.04547	14.81	0.039336	0.668712	4	3.84615	2	1.94175	1.39347	0.0582524	0.041804
M132		Mycobacterium phage rockstar	JF704111.1	47780	64.28	106	7	2.2185	16.3876	0.146505	2.28129	15	14.1509	2.14286	7.28155	2.69844	-0.281553	-0.10434
M133		Mycobacterium phage saintus	JN831654.1	49228	61.23	94	3	1.90948	13.4883	0.0609409	1.036	6	6.38298	2	2.91262	1.70664	0.0873786	0.0511992
M134		Mycobacterium phage skipole	GU247132.1	53137	63.64	129	3	2.42769	16.8997	0.0564578	0.940964	6	4.65116	2	2.91262	1.70664	0.0873786	0.0511992
M135		Mycobacterium phage solon	EU826470.1	49487	63.84	117	2	2.36426	16.1861	0.0404147	0.727464	4	3.4188	2	1.94175	1.39347	0.0582524	0.041804
M136		Mycobacterium phage switzer	JF937108.1	52298	63.75	119	6	2.27542	15.8897	0.114727	1.83563	12	10.084	2	5.82524	2.41355	0.174757	0.0724066
M137		Mycobacterium phage SWU1	JF946695.1	52474	62.4	94	5	1.79136	13.1875	0.0952853	1.84853	10	10.6383	2	4.85437	2.20326	0.145631	0.0660979
M138		Mycobacterium phage tiger	JQ684677.1	50332	60.66	93	1	1.84773	12.954	0.0198681	0.357625	2	2.15054	2	0.970874	0.985329	0.0291262	0.0295599
M139		Mycobacterium phage timshel	JF957060.1	53278	63.14	107	4	2.00833	14.7716	0.0750779	1.63294	9	8.41121	2.25	4.36893	2.0902	-0.368932	-0.176506
M140		Mycobacterium phage trixie	JN408461.1	53526	64.46	99	4	1.84957	14.3668	0.07473	1.88693	8	8.08081	2	3.8835	1.97066	0.116505	0.0591198
M141		Mycobacterium phage turbido	JN408460.1	53169	63.28	90	5	1.69272	12.5449	0.0940398	2.35099	12	13.3333	2.4	5.82524	2.41355	-0.825243	-0.34192
M142		Mycobacterium phage twister	JQ512844.1	51094	64.95	85	6	1.6636	11.5865	0.117431	1.97675	13	15.2941	2.16667	6.31068	2.51211	-0.31068	-0.123673
M143		Mycobacterium phage U2	AY500152.1	51277	63.69	116	6	2.26222	15.6015	0.117012	1.87218	12	10.3448	2	5.82524	2.41355	0.174757	0.0724066
M144		Mycobacterium phage violet	JN687951.1	52481	63.84	123	2	2.34371	16.1963	0.038109	0.552581	4	3.25203	2	1.94175	1.39347	0.0582524	0.041804
M145		Mycobacterium phage wonder	HM755814.1	48491	63.95	97	4	2.00037	15.3637	0.0824895	1.21672	8	8.24742	2	3.8835	1.97066	0.116505	0.0591198
M146		Rhodococcus phage RER2	JN116827.1	46586	58.57	95	6	2.03924	13.2873	0.128794	2.33976	14	14.7368	2.33333	6.79612	2.60694	-0.796117	-0.305384
M147		Rhodococcus phage RGL3	JN116826.1	48072	62.66	85	6	1.76818	11.2123	0.124813	2.43385	14	16.4706	2.33333	6.79612	2.60694	-0.796117	-0.305384
	*Z=obs-exp/square root E
