# Supplementary material for: Microsatellite Diversity, Complexity, and Host Range of Mycobacteriophage Genomes of the Siphoviridae Family
Source: Front Genet. 2019 Mar 14;10:207. doi: 10.3389/fgene.2019.00207 (PMC6426759; doi:10.3389/fgene.2019.00207)
Supplement: Supplementary file 2 [file Table_2.xlsx]

## Sheet: Sheet1
Supplementary table 2: Distribution of SSRs found in the Mycobacteriophage genomes (gp represents ORF)
M1	Consensus	Rep. Size	Iterations	Tract-size	Start	End	SSR Location in Gene		M62	Consensus	Rep. Size	Iterations	Tract-size	Start	End	SSR Location in Gene
1	ACG	3	3	9	864	872	gp2		1	C	1	8	8	14	21	NC
2	GC	2	3	6	1409	1414	gp2		2	GA	2	4	8	31	38	NC
3	GC	2	3	6	1773	1778	gp3		3	T	1	6	6	39	44	NC
4	ACG	3	3	9	2215	2223	gp4		4	C	1	6	6	158	163	gp1
5	GA	2	3	6	2645	2650	gp5		5	GC	2	3	6	306	311	gp1
6	CAC	3	3	9	3240	3248	gp6		6	A	1	6	6	854	859	NC
7	GC	2	3	6	3317	3322	gp6		7	CG	2	3	6	1491	1496	gp2
8	CA	2	3	6	4201	4206	gp6		8	CG	2	4	8	1504	1511	gp2
9	CG	2	3	6	4283	4288	gp6		9	CCG	3	3	9	2111	2119	gp4
10	GAA	3	4	12	5134	5145	gp7		10	CG	2	3	6	2427	2432	gp5
11	CGA	3	3	9	5922	5930	gp7		11	ACG	3	3	9	3303	3311	gp6
12	CT	2	3	6	5970	5975	gp7		12	GC	2	3	6	3345	3350	gp6
13	CA	2	3	6	6081	6086	gp7		13	GCC	3	3	9	3444	3452	gp6
14	AC	2	3	6	7013	7018	gp12		14	GC	2	4	8	3554	3561	gp6
15	GC	2	3	6	7564	7569	gp14		15	GAT	3	3	9	4201	4209	gp6
16	CGT	3	3	9	7819	7827	gp15		16	TC	2	3	6	4248	4253	gp6
17	GTC	3	3	9	8082	8090	gp15		17	CG	2	3	6	4340	4345	gp6
18	CG	2	3	6	8275	8280	gp15		18	GCG	3	3	9	4827	4835	gp6
19	AC	2	3	6	8327	8332	gp15		19	GC	2	3	6	5435	5440	gp8
20	GTG	3	3	9	8410	8418	gp16		20	GC	2	3	6	7266	7271	gp9
21	GC	2	3	6	8448	8453	gp16		21	GCG	3	3	9	7367	7375	gp9
22	GC	2	3	6	8529	8534	gp16		22	GC	2	3	6	7888	7893	gp10
23	AG	2	3	6	8593	8598	gp16		23	GC	2	3	6	7897	7902	gp10
24	TCG	3	3	9	8599	8607	gp16		24	GGC	3	3	9	7903	7911	gp10
25	CG	2	3	6	8942	8947	gp16		25	GC	2	4	8	8273	8280	gp10
26	TG	2	3	6	9130	9135	gp17		26	TCG	3	3	9	9360	9368	NC
27	GC	2	3	6	9751	9756	gp18		27	GCC	3	3	9	9959	9967	gp11
28	AG	2	3	6	10292	10297	gp18		28	CG	2	3	6	10160	10165	gp12
29	AC	2	3	6	10341	10346	gp19		29	GC	2	4	8	11243	11250	gp14
30	CAG	3	3	9	10491	10499	gp19		30	GC	2	3	6	11631	11636	gp14
31	CG	2	3	6	10699	10704	gp19		31	TC	2	3	6	12898	12903	gp16
32	AGC	3	3	9	10975	10983	gp19		32	ACG	3	4	12	13084	13095	gp16
33	GCA	3	3	9	11000	11008	gp19		33	GC	2	3	6	13294	13299	gp16
34	CA	2	3	6	11550	11555	gp20		34	T	1	6	6	13363	13368	gp17
35	TC	2	3	6	11871	11876	gp21		35	GCG	3	3	9	13444	13452	gp17
36	CG	2	3	6	12321	12326	gp21		36	CT	2	3	6	13880	13885	gp17
37	GC	2	3	6	12827	12832	gp21		37	CG	2	3	6	14045	14050	gp18
38	GGC	3	3	9	13017	13025	gp21		38	GCGG	4	3	12	14271	14282	NC
39	CG	2	3	6	13374	13379	gp22		39	GC	2	3	6	15221	15226	gp19
40	AC	2	3	6	14224	14229	gp23		40	GC	2	3	6	15471	15476	gp20
41	CGA	3	3	9	14560	14568	gp24		41	AAG	3	3	9	16686	16694	gp23
42	AG	2	3	6	15650	15655	gp28		42	A	1	6	6	16725	16730	gp23
43	CG	2	3	6	15778	15783	gp28		43	GC	2	3	6	17220	17225	gp24
44	CG	2	3	6	16696	16701	gp30		44	AC	2	3	6	17365	17370	NC
45	CAC	3	3	9	16740	16748	gp30		45	GC	2	3	6	18246	18251	gp27
46	GA	2	3	6	17968	17973	gp32		46	T	1	6	6	19003	19008	NC
47	GA	2	3	6	18090	18095	gp32		47	GAC	3	3	9	19157	19165	gp29
48	CT	2	3	6	18225	18230	gp33		48	TC	2	3	6	19535	19540	gp29
49	CG	2	3	6	19267	19272	gp33		49	GGC	3	4	12	20648	20659	gp30
50	CG	2	3	6	19965	19970	gp33		50	CT	2	3	6	20924	20929	gp30
51	CGG	3	3	9	20048	20056	gp33		51	GC	2	3	6	21738	21743	gp30
52	CAA	3	3	9	21764	21772	gp33		52	C	1	6	6	22060	22065	gp30
53	GC	2	3	6	22134	22139	gp33		53	GA	2	3	6	22392	22397	gp30
54	TC	2	3	6	23804	23809	gp33		54	GAC	3	3	9	22538	22546	gp30
55	CG	2	3	6	24526	24531	gp34		55	CGG	3	3	9	22720	22728	gp30
56	AG	2	3	6	24864	24869	gp34		56	GGC	3	3	9	23261	23269	gp30
57	GC	2	3	6	24986	24991	gp34		57	GCG	3	3	9	23508	23516	gp30
58	GAA	3	3	9	26287	26295	gp35		58	G	1	7	7	23685	23691	gp30
59	CA	2	3	6	26570	26575	gp35		59	GGC	3	3	9	23873	23881	gp30
60	AC	2	3	6	26638	26643	gp35		60	GCT	3	3	9	23924	23932	gp30
61	GC	2	3	6	26942	26947	gp36		61	C	1	6	6	25291	25296	NC
62	AAC	3	3	9	28197	28205	gp36		62	CG	2	3	6	25471	25476	NC
63	GT	2	3	6	28417	28422	gp36		63	GC	2	3	6	25533	25538	NC
64	AGA	3	3	9	28841	28849	gp36		64	GTG	3	3	9	26142	26150	gp32
65	GGT	3	4	12	29370	29381	gp36		65	CGA	3	3	9	26325	26333	gp32
66	GGT	3	5	15	29763	29777	gp36		66	GT	2	3	6	26386	26391	gp32
67	GGT	3	3	9	30425	30433	gp37		67	C	1	6	6	27615	27620	gp32
68	GTG	3	3	9	30444	30452	gp37		68	CG	2	3	6	28227	28232	gp33
69	GGT	3	4	12	30467	30478	gp37		69	G	1	6	6	29631	29636	gp34
70	CA	2	3	6	31784	31789	gp39		70	GC	2	3	6	30282	30287	gp34
71	ACA	3	3	9	32859	32867	gp40		71	C	1	6	6	30462	30467	gp35
72	TG	2	3	6	34175	34180	gp43		72	CT	2	3	6	30501	30506	gp35
73	CG	2	3	6	34377	34382	gp43		73	CTG	3	3	9	30531	30539	gp35
74	ATC	3	3	9	34887	34895	gp45		74	CAA	3	3	9	31061	31069	gp35
75	GC	2	3	6	34974	34979	gp45		75	ACG	3	3	9	31630	31638	gp35
76	GT	2	3	6	35242	35247	gp45		76	CGG	3	4	12	31712	31723	gp35
77	CG	2	3	6	35772	35777	gp46		77	GC	2	3	6	31800	31805	gp35
78	CG	2	3	6	35853	35858	gp46		78	GC	2	3	6	32131	32136	gp35
79	CG	2	3	6	35936	35941	gp46		79	TGA	3	3	9	33575	33583	gp36
80	GC	2	3	6	36189	36194	NC		80	CG	2	3	6	33852	33857	gp37
81	CG	2	3	6	36204	36209	NC		81	CAT	3	3	9	34173	34181	gp37
82	CG	2	3	6	36227	36232	NC		82	CG	2	3	6	34621	34626	gp38
83	CG	2	3	6	36251	36256	NC		83	C	1	7	7	35060	35066	NC
84	CG	2	3	6	36409	36414	gp47		84	C	1	6	6	35353	35358	gp39
85	GT	2	5	10	36435	36444	gp47		85	GC	2	3	6	35399	35404	gp39
86	CG	2	3	6	36445	36450	gp47		86	CCG	3	3	9	35477	35485	gp39
87	CG	2	3	6	36469	36474	gp47		87	CAT	3	3	9	36321	36329	gp39
88	GC	2	3	6	36482	36487	gp47		88	ACG	3	3	9	36407	36415	gp39
89	CG	2	3	6	36489	36494	gp47		89	GC	2	3	6	37176	37181	gp39
90	GC	2	3	6	36947	36952	gp48		90	CCG	3	3	9	37433	37441	gp39
91	GC	2	3	6	37418	37423	NC		91	CAC	3	3	9	37653	37661	gp39
92	CA	2	4	8	37446	37453	NC		92	G	1	6	6	37662	37667	gp39
93	CA	2	3	6	37796	37801	NC		93	GCG	3	4	12	37703	37714	gp39
94	GC	2	3	6	38010	38015	gp49		94	GC	2	3	6	37865	37870	gp39
95	ACG	3	3	9	38048	38056	gp49		95	CG	2	3	6	38863	38868	gp41
96	CA	2	3	6	38329	38334	gp50		96	GC	2	4	8	39480	39487	gp41
97	CG	2	3	6	38538	38543	gp51		97	ACG	3	3	9	39513	39521	gp41
98	GC	2	3	6	38577	38582	gp51		98	CG	2	3	6	39980	39985	gp42
99	GC	2	3	6	39095	39100	gp52		99	CG	2	3	6	40148	40153	gp42
100	GC	2	3	6	39314	39319	gp53		100	C	1	6	6	41667	41672	NC
101	AC	2	3	6	39557	39562	gp53		101	T	1	6	6	41735	41740	NC
102	GC	2	3	6	40022	40027	gp55		102	TG	2	3	6	41769	41774	NC
103	GC	2	3	6	40526	40531	gp56		103	GA	2	3	6	41861	41866	NC
104	GC	2	3	6	40657	40662	gp56		104	GC	2	3	6	41874	41879	NC
105	GC	2	3	6	41099	41104	gp56		105	GT	2	3	6	41959	41964	NC
106	CG	2	3	6	41615	41620	gp56		106	TG	2	3	6	42103	42108	NC
107	CA	2	3	6	42028	42033	NC		107	GT	2	3	6	42164	42169	NC
108	CA	2	3	6	42440	42445	gp58		108	GC	2	3	6	42314	42319	NC
109	C	1	6	6	42997	43002	gp60		109	CGC	3	3	9	42579	42587	NC
110	CA	2	3	6	43244	43249	gp60		110	GA	2	3	6	43686	43691	NC
111	GC	2	3	6	43667	43672	NC		111	GC	2	3	6	44492	44497	NC
112	CG	2	3	6	43680	43685	NC		112	GC	2	3	6	44520	44525	NC
113	CG	2	3	6	45326	45331	gp65		113	CGC	3	3	9	44816	44824	NC
114	CA	2	3	6	45930	45935	gp65		114	CG	2	3	6	45214	45219	NC
115	CA	2	3	6	46670	46675	gp65		115	GC	2	3	6	45971	45976	NC
116	AG	2	3	6	46695	46700	gp65		116	GC	2	3	6	46341	46346	NC
117	CT	2	3	6	46967	46972	gp65		117	GT	2	3	6	46583	46588	NC
118	CGA	3	3	9	49450	49458	gp71		118	CG	2	3	6	46817	46822	NC
119	AC	2	3	6	49684	49689	gp72		119	TC	2	3	6	47529	47534	NC
120	AT	2	3	6	50675	50680	gp72		120	GCG	3	3	9	47573	47581	NC
121	A	1	6	6	51625	51630	gp75		121	GC	2	3	6	47788	47793	NC
122	GTTC	4	3	12	51957	51968	gp75		122	AC	2	3	6	48104	48109	NC
123	AAG	3	3	9	52183	52191	gp75		123	GC	2	3	6	48288	48293	gp69
124	CGA	3	4	12	53205	53216	gp76		124	CCA	3	3	9	48596	48604	gp69
125	CGA	3	3	9	53235	53243	gp76		125	AAG	3	3	9	48748	48756	gp69
126	GC	2	3	6	53797	53802	gp77		126	GT	2	3	6	49426	49431	NC
127	CT	2	3	6	54260	54265	gp78		127	CG	2	3	6	49834	49839	NC
128	CCG	3	3	9	54809	54817	gp79		128	AGGATA	6	3	18	50124	50141	NC
129	TC	2	3	6	55321	55326	gp80		129	AC	2	3	6	50260	50265	gp70
130	ATG	3	3	9	56888	56896	gp80		130	GC	2	3	6	50546	50551	gp70
131	GT	2	3	6	56938	56943	gp80		131	CG	2	3	6	50767	50772	gp71
132	GC	2	3	6	57575	57580	gp80		132	AC	2	3	6	50869	50874	gp71
133	CA	2	3	6	57828	57833	gp80		133	A	1	6	6	51035	51040	gp72
134	TG	2	3	6	58179	58184	gp80		134	GT	2	3	6	51136	51141	gp73
135	GA	2	3	6	58255	58260	NC		135	GCT	3	3	9	51992	52000	gp75
136	AAG	3	9	27	58269	58295	gp81		136	T	1	6	6	52347	52352	gp77
137	CA	2	3	6	59812	59817	gp84		137	GCG	3	3	9	53117	53125	gp79
138	GA	2	3	6	60209	60214	gp85		138	TA	2	3	6	53993	53998	NC
139	CA	2	3	6	60728	60733	gp87		139	CGG	3	3	9	54180	54188	NC
140	AG	2	3	6	60752	60757	gp87		140	C	1	6	6	54345	54350	NC
141	ACG	3	3	9	61490	61498	gp89		141	CAC	3	3	9	55050	55058	gp83
142	CG	2	3	6	62170	62175	gp91		142	CT	2	3	6	56286	56291	gp85
143	AC	2	3	6	62802	62807	gp93		143	CG	2	3	6	56450	56455	gp87
144	GC	2	3	6	63107	63112	gp94		144	T	1	6	6	57203	57208	NC
145	ACG	3	3	9	63150	63158	gp94		145	GCG	3	3	9	57743	57751	gp90
146	GC	2	3	6	63234	63239	gp94		146	GC	2	3	6	58201	58206	gp93
147	GCTG	4	3	12	63396	63407	gp94		147	GC	2	3	6	58934	58939	gp95
148	GC	2	3	6	63993	63998	gp96		148	TC	2	3	6	59553	59558	NC
149	CG	2	3	6	65569	65574	gp101		149	TC	2	3	6	60037	60042	gp98
150	CA	2	3	6	67010	67015	NC		150	AG	2	3	6	60168	60173	gp98
151	GC	2	3	6	67681	67686	gp108		151	T	1	6	6	61064	61069	gp100
152	GA	2	3	6	68238	68243	gp108		152	GA	2	3	6	61201	61206	gp101
153	AC	2	3	6	69038	69043	gp108		153	G	1	6	6	61750	61755	gp102
154	CA	2	3	6	69324	69329	gp108		154	GC	2	3	6	61802	61807	gp102
155	GA	2	3	6	69682	69687	gp108		155	CG	2	3	6	61820	61825	gp102
156	TC	2	3	6	70584	70589	NC		156	TC	2	3	6	62552	62557	gp103
				1101					157	TC	2	3	6	62578	62583	gp103
M2	Consensus	Rep. Size	Iterations	Tract-size	Start	End	SSR Location in Gene		158	TC	2	3	6	62721	62726	gp104
1	CG	2	4	8	282	289	gp1		159	G	1	6	6	62892	62897	NC
2	GC	2	3	6	510	515	gp2		160	GT	2	3	6	63291	63296	gp105
3	TG	2	3	6	588	593	gp2		161	GCG	3	3	9	63403	63411	gp106
4	GC	2	3	6	775	780	gp2		162	CG	2	3	6	63505	63510	gp106
5	CGA	3	3	9	837	845	gp2		163	TGA	3	3	9	64628	64636	gp109
6	CG	2	3	6	944	949	gp2		164	CG	2	3	6	65654	65659	gp110
7	GC	2	3	6	1395	1400	gp2		165	TA	2	3	6	66164	66169	gp112
8	CG	2	3	6	1492	1497	gp2		166	G	1	6	6	66179	66184	gp112
9	CGA	3	3	9	2151	2159	gp4		167	GC	2	3	6	66374	66379	gp112
10	CAC	3	3	9	2949	2957	gp5		168	GA	2	3	6	66544	66549	gp113
11	CG	2	4	8	4016	4023	gp5		169	GT	2	3	6	66587	66592	gp113
12	ACA	3	3	9	4757	4765	gp7		170	GC	2	3	6	66737	66742	gp114
13	TGC	3	3	9	5999	6007	gp7		171	GC	2	3	6	67131	67136	gp114
14	AC	2	3	6	6221	6226	gp7		172	GT	2	3	6	67588	67593	gp115
15	CG	2	3	6	6294	6299	gp8		173	CGG	3	3	9	68071	68079	gp115
16	TC	2	3	6	6836	6841	gp10		174	GGC	3	3	9	68811	68819	gp116
17	GA	2	3	6	6887	6892	gp10		175	GCG	3	3	9	68902	68910	gp116
18	TCG	3	3	9	7329	7337	gp13		176	AT	2	3	6	68994	68999	gp116
19	GC	2	4	8	7644	7651	gp14		177	G	1	6	6	70869	70874	gp119
20	GCA	3	4	12	8051	8062	gp15		178	AG	2	3	6	70884	70889	gp119
21	GC	2	3	6	8129	8134	gp15		179	GC	2	3	6	71100	71105	gp120
22	CG	2	3	6	8149	8154	gp15		180	CG	2	3	6	71233	71238	gp120
23	CG	2	3	6	9263	9268	gp17		181	G	1	6	6	71298	71303	gp120
24	GC	2	3	6	10776	10781	gp18		182	C	1	6	6	71516	71521	gp120
25	GC	2	3	6	10819	10824	gp18		183	TC	2	3	6	71701	71706	gp121
26	CG	2	4	8	11456	11463	gp19		184	GGC	3	4	12	74100	74111	gp128
27	GA	2	3	6	11512	11517	NC		185	GC	2	3	6	74511	74516	gp129
28	AGC	3	3	9	11730	11738	gp20		186	CGG	3	3	9	74666	74674	gp130
29	GCA	3	3	9	11851	11859	gp20		187	G	1	6	6	75127	75132	gp131
30	CCG	3	3	9	12113	12121	gp20		188	G	1	6	6	75192	75197	gp131
31	CGT	3	3	9	12420	12428	gp20		189	GC	2	3	6	75677	75682	gp131
32	GC	2	3	6	12970	12975	gp21		190	GGC	3	3	9	76042	76050	gp131
33	CGA	3	3	9	13426	13434	gp21		191	GC	2	3	6	76740	76745	gp132
34	GC	2	3	6	13676	13681	gp22		192	G	1	6	6	76963	76968	gp133
35	GC	2	4	8	13703	13710	gp22		193	G	1	6	6	77018	77023	gp133
36	GC	2	4	8	13751	13758	gp22		194	CG	2	3	6	77294	77299	gp133
37	GC	2	3	6	15145	15150	gp26		195	GT	2	3	6	77499	77504	gp134
38	CG	2	3	6	15810	15815	gp28		196	CG	2	3	6	77793	77798	gp135
39	A	1	8	8	16531	16538	NC		197	GC	2	3	6	77930	77935	gp135
40	CG	2	3	6	16948	16953	gp29		198	AC	2	3	6	78395	78400	gp136
41	AC	2	3	6	17137	17142	NC		199	AGC	3	3	9	78584	78592	gp137
42	GT	2	3	6	17167	17172	,gp30		200	AT	2	3	6	78866	78871	gp138
43	GC	2	3	6	17223	17228	gp30		201	GC	2	3	6	78942	78947	gp138
44	GC	2	3	6	17792	17797	gp31		202	GGC	3	3	9	80777	80785	gp140
45	AAC	3	3	9	17991	17999	gp31		203	G	1	6	6	81145	81150	gp141
46	TC	2	3	6	18401	18406	gp31		204	G	1	6	6	81325	81330	gp141
47	CT	2	3	6	18561	18566	gp31		205	CG	2	3	6	81579	81584	gp141
48	GT	2	3	6	18619	18624	gp31		206	G	1	6	6	82153	82158	NC
49	GC	2	3	6	19358	19363	gp31		207	TC	2	3	6	82633	82638	gp144
50	CG	2	3	6	19832	19837	gp31		208	TG	2	3	6	83262	83267	gp146
51	CGG	3	3	9	20060	20068	gp31		209	GC	2	3	6	83757	83762	gp147
52	CGA	3	3	9	22010	22018	gp31		210	TC	2	3	6	84032	84037	gp147
53	CG	2	3	6	22081	22086	gp31		211	GT	2	3	6	84382	84387	gp148
54	CG	2	3	6	22207	22212	gp31		212	CG	2	3	6	84548	84553	gp148
55	CG	2	3	6	22655	22660	gp31		213	GC	2	3	6	85265	85270	gp150
56	GC	2	3	6	23265	23270	gp31		214	TC	2	3	6	87144	87149	gp154
57	GC	2	3	6	23410	23415	gp31		215	CT	2	3	6	87321	87326	gp155
58	AGC	3	3	9	23635	23643	gp31		216	CG	2	3	6	87426	87431	gp155
59	CG	2	3	6	24699	24704	gp32		217	CG	2	3	6	88471	88476	gp159
60	CT	2	3	6	25354	25359	gp33		218	GC	2	3	6	89218	89223	gp161
61	GC	2	3	6	26127	26132	gp33		219	CG	2	3	6	89360	89365	gp162
62	TG	2	3	6	26527	26532	gp33		220	GC	2	3	6	90007	90012	NC
63	GC	2	3	6	27178	27183	gp34		221	GC	2	3	6	90254	90259	gp164
64	CA	2	3	6	27716	27721	gp34		222	GC	2	3	6	90307	90312	gp164
65	AC	2	3	6	29214	29219	gp34		223	A	1	7	7	90362	90368	NC
66	CG	2	3	6	30486	30491	gp35		224	GC	2	3	6	90440	90445	NC
67	AG	2	3	6	30951	30956	gp36		225	C	1	6	6	90598	90603	NC
68	CG	2	3	6	31220	31225	gp36		226	GC	2	4	8	91232	91239	gp166
69	CA	2	3	6	31843	31848	gp36		227	GC	2	3	6	91328	91333	gp166
70	AC	2	3	6	32330	32335	NC		228	GC	2	3	6	91638	91643	gp168
71	CG	2	4	8	32396	32403	gp38		229	A	1	6	6	91976	91981	gp170
72	CG	2	3	6	32986	32991	gp39		230	CCA	3	3	9	92312	92320	gp170
73	GC	2	3	6	33855	33860	gp40		231	GC	2	3	6	92675	92680	gp171
74	AC	2	3	6	33966	33971	gp40		232	GAA	3	3	9	92811	92819	gp172
75	T	1	6	6	34452	34457	gp41		233	CA	2	3	6	93267	93272	NC
76	CG	2	3	6	34478	34483	gp41		234	GC	2	3	6	93377	93382	NC
77	GT	2	3	6	34970	34975	gp42		235	C	1	6	6	93639	93644	NC
78	GA	2	3	6	35023	35028	gp42		236	TC	2	3	6	93757	93762	NC
79	CG	2	3	6	35761	35766	gp43		237	CG	2	3	6	94390	94395	NC
80	ATT	3	3	9	35933	35941	gp43		238	GC	2	3	6	94470	94475	NC
81	CG	2	3	6	36676	36681	NC		239	GCG	3	3	9	95459	95467	NC
82	GC	2	3	6	36712	36717	NC		240	CT	2	4	8	95517	95524	NC
83	GC	2	3	6	36754	36759	NC		241	GT	2	3	6	95526	95531	NC
84	GC	2	3	6	36774	36779	NC		242	GC	2	3	6	95923	95928	NC
85	CG	2	4	8	36788	36795	NC		243	AG	2	3	6	96410	96415	NC
86	CG	2	4	8	36809	36816	NC		244	CT	2	3	6	96804	96809	NC
87	GC	2	3	6	36823	36828	NC		245	CT	2	4	8	97056	97063	NC
88	CG	2	4	8	36835	36842	NC		246	GC	2	3	6	97201	97206	NC
89	CG	2	3	6	36850	36855	NC		247	GC	2	3	6	97632	97637	NC
90	CG	2	3	6	36888	36893	NC		248	CG	2	3	6	97702	97707	NC
91	CG	2	4	8	36904	36911	NC		249	CT	2	3	6	98011	98016	NC
92	CG	2	3	6	36924	36929	NC		250	CG	2	3	6	98476	98481	NC
93	CG	2	3	6	36946	36951	NC		251	CG	2	4	8	99160	99167	NC
94	CG	2	4	8	36962	36969	NC		252	CT	2	3	6	99627	99632	NC
95	CG	2	3	6	36982	36987	NC		253	CT	2	3	6	99667	99672	NC
96	CG	2	4	8	37020	37027	NC		254	CG	2	3	6	99677	99682	NC
97	CGTG	4	3	12	37039	37050	NC		255	CG	2	3	6	99880	99885	NC
98	CGTG	4	3	12	37107	37118	NC		256	GC	2	3	6	100088	100093	NC
99	CG	2	3	6	37145	37150	NC		257	CG	2	4	8	100110	100117	NC
100	CG	2	3	6	37167	37172	NC		258	CG	2	3	6	100137	100142	NC
101	CG	2	4	8	37199	37206	NC		259	CG	2	3	6	100488	100493	NC
102	AC	2	4	8	37235	37242	NC		260	GC	2	3	6	100585	100590	NC
103	GC	2	4	8	37294	37301	NC		261	CG	2	4	8	100599	100606	NC
104	GC	2	3	6	37362	37367	NC		262	CA	2	3	6	100687	100692	NC
105	GCG	3	3	9	37410	37418	NC		263	CT	2	4	8	101012	101019	NC
106	CG	2	5	10	37450	37459	NC		264	GT	2	3	6	101021	101026	NC
107	CG	2	4	8	37469	37476	NC		265	GC	2	3	6	101051	101056	NC
108	A	1	6	6	37551	37556	NC		266	CG	2	4	8	101596	101603	NC
109	T	1	8	8	37557	37564	NC		267	GCG	3	3	9	101601	101609	NC
110	AC	2	3	6	37703	37708	NC		268	GC	2	3	6	101654	101659	NC
111	AC	2	9	18	37711	37728	NC		269	GC	2	3	6	101716	101721	NC
112	CA	2	4	8	37736	37743	NC		270	TC	2	3	6	101782	101787	NC
113	CA	2	4	8	37746	37753	NC		271	CG	2	3	6	101892	101897	NC
114	CA	2	3	6	37765	37770	NC		272	GC	2	3	6	102279	102284	NC
115	AC	2	3	6	38064	38069	NC		273	CG	2	3	6	102741	102746	NC
116	GC	2	3	6	38518	38523	gp45		274	GC	2	3	6	102780	102785	NC
117	CG	2	3	6	39105	39110	gp46		275	GC	2	4	8	102799	102806	NC
118	CA	2	3	6	40235	40240	gp49		276	CG	2	4	8	102948	102955	NC
119	GC	2	3	6	40826	40831	gp50		277	CT	2	5	10	103323	103332	NC
120	CG	2	3	6	40959	40964	gp51		278	GT	2	3	6	103334	103339	NC
121	TC	2	3	6	41430	41435	gp52		279	A	1	6	6	103847	103852	NC
122	CG	2	3	6	42372	42377	gp54		280	GC	2	5	10	104181	104190	NC
123	GC	2	4	8	42390	42397	gp54		281	CG	2	3	6	104312	104317	NC
124	GC	2	3	6	42418	42423	gp54		282	CCAT	4	3	12	104348	104359	NC
125	TC	2	3	6	43417	43422	NC		283	CG	2	3	6	104478	104483	NC
126	GC	2	3	6	44211	44216	gp57		284	CG	2	3	6	104605	104610	NC
127	CG	2	3	6	44497	44502	gp57		285	GC	2	3	6	104753	104758	NC
128	AT	2	3	6	45691	45696	gp61		286	CT	2	5	10	104927	104936	NC
129	CG	2	3	6	45796	45801	gp62		287	CG	2	4	8	104977	104984	NC
130	GT	2	3	6	47052	47057	gp65		288	GC	2	4	8	105028	105035	NC
131	GC	2	4	8	47127	47134	gp65		289	CT	2	5	10	105153	105162	NC
132	GC	2	3	6	47547	47552	gp65		290	GA	2	3	6	105287	105292	NC
133	CG	2	3	6	47574	47579	gp65		291	GC	2	3	6	105311	105316	NC
134	AGA	3	3	9	48863	48871	gp65		292	GC	2	3	6	105333	105338	NC
135	ACA	3	3	9	48908	48916	gp65		293	CG	2	3	6	105411	105416	NC
136	GC	2	3	6	49791	49796	gp68		294	CG	2	3	6	105465	105470	NC
137	GC	2	3	6	49919	49924	gp68		295	CG	2	3	6	105718	105723	NC
138	CG	2	3	6	50103	50108	gp68		296	A	1	6	6	105881	105886	NC
139	TC	2	3	6	50678	50683	gp70		297	GC	2	3	6	105996	106001	NC
140	CA	2	3	6	50891	50896	gp70		298	AC	2	3	6	106063	106068	NC
141	GC	2	3	6	51524	51529	gp71		299	CG	2	3	6	106147	106152	NC
142	AC	2	3	6	52203	52208	gp71gp72,gp72		300	CA	2	3	6	106265	106270	NC
143	CG	2	3	6	53565	53570	gp76		301	G	1	7	7	106282	106288	NC
144	CG	2	3	6	53816	53821	gp76						2080
145	GC	2	3	6	53861	53866	gp76		M63	Consensus	Rep. Size	Iterations	Tract-size	Start	End	SSR Location in Gene
146	GGC	3	3	9	54193	54201	gp76		1	TC	2	3	6	82	87	gp1
147	CA	2	3	6	54363	54368	gp76		2	GA	2	3	6	167	172	gp1
148	CGA	3	3	9	54400	54408	gp76		3	TG	2	3	6	686	691	gp2
149	CA	2	3	6	54490	54495	NC		4	GC	2	4	8	767	774	gp2
150	CA	2	3	6	54533	54538	NC		5	CGA	3	3	9	876	884	gp2
151	ACG	3	4	12	55028	55039	gp77		6	GC	2	5	10	1231	1240	gp2
152	TC	2	3	6	56398	56403	gp80		7	GC	2	3	6	1422	1427	gp2
153	CG	2	3	6	57023	57028	gp80		8	AAG	3	3	9	2142	2150	gp6
154	CG	2	3	6	57269	57274	gp80		9	GC	2	3	6	2192	2197	gp6
155	GC	2	3	6	57333	57338	gp80		10	GC	2	3	6	2273	2278	gp6
156	GT	2	3	6	57398	57403	gp80		11	TCG	3	3	9	2538	2546	gp6
157	T	1	6	6	58489	58494	gp80		12	TC	2	3	6	2663	2668	gp6
158	CCG	3	3	9	58691	58699	gp80		13	TC	2	3	6	2794	2799	gp6
159	CGA	3	3	9	58962	58970	gp80		14	GA	2	3	6	3311	3316	gp6
160	GC	2	3	6	59358	59363	gp81		15	GC	2	3	6	3335	3340	gp6
161	GC	2	3	6	59370	59375	gp81		16	TG	2	3	6	5631	5636	gp8
162	GC	2	3	6	59614	59619	gp81		17	GC	2	3	6	5971	5976	gp8
163	GC	2	3	6	59721	59726	gp81		18	TGC	3	3	9	6707	6715	gp9
164	A	1	6	6	60637	60642	gp82		19	CGA	3	3	9	6723	6731	gp9
165	GC	2	3	6	61082	61087	gp84		20	AGA	3	3	9	6863	6871	gp9
166	GC	2	3	6	61498	61503	gp85		21	GC	2	3	6	6883	6888	gp9
167	GC	2	3	6	62364	62369	gp87		22	CGA	3	3	9	6912	6920	gp9
168	GC	2	3	6	62588	62593	gp88		23	CG	2	3	6	7256	7261	gp9
169	CG	2	3	6	63033	63038	gp89		24	GCA	3	3	9	7938	7946	gp10
170	AC	2	3	6	63389	63394	gp89		25	AG	2	3	6	8080	8085	gp10
171	AC	2	4	8	63842	63849	gp91		26	GA	2	3	6	8357	8362	gp11
172	GC	2	3	6	64278	64283	gp92		27	GAT	3	3	9	8545	8553	gp11,gp11gp12
173	CG	2	3	6	64634	64639	NC		28	GC	2	3	6	9084	9089	gp14
174	GC	2	3	6	65373	65378	gp94		29	AC	2	3	6	9436	9441	gp14
175	CGA	3	3	9	65919	65927	gp94		30	ACG	3	3	9	9715	9723	gp15
176	ACG	3	3	9	66011	66019	gp94		31	ACG	3	3	9	9748	9756	gp15
177	GC	2	4	8	66050	66057	gp94		32	GAC	3	3	9	9855	9863	gp15
178	GC	2	3	6	66226	66231	gp94		33	AC	2	3	6	10730	10735	gp16
179	GC	2	3	6	66243	66248	gp94		34	CT	2	3	6	10878	10883	gp17
180	GC	2	4	8	66334	66341	gp94		35	CA	2	3	6	11536	11541	gp17
181	TG	2	3	6	67331	67336	gp94		36	AAC	3	3	9	11586	11594	gp17
182	GA	2	3	6	68433	68438	NC		37	ACG	3	3	9	11722	11730	gp17
183	AG	2	3	6	68488	68493	NC		38	CG	2	3	6	14125	14130	gp23
184	T	1	6	6	68610	68615	NC		39	GC	2	3	6	14683	14688	gp24
185	TA	2	4	8	68713	68720	NC		40	GC	2	3	6	14877	14882	gp24
186	AT	2	3	6	68774	68779	NC		41	CT	2	3	6	15343	15348	NC
187	GT	2	3	6	68916	68921	NC		42	GC	2	3	6	15485	15490	gp25
				1291					43	CT	2	3	6	15534	15539	gp25
M3	Consensus	Rep. Size	Iterations	Tract-size	Start	End	SSR Location in Gene		44	GC	2	3	6	15755	15760	gp25
1	GA	2	3	6	121	126	gp1		45	CG	2	3	6	15868	15873	gp25
2	GAC	3	3	9	1151	1159	gp3		46	GC	2	3	6	16225	16230	gp26
3	A	1	6	6	1223	1228	gp3		47	GC	2	3	6	16558	16563	gp27
4	GC	2	3	6	2417	2422	NC		48	GAG	3	3	9	16628	16636	gp27
5	GC	2	3	6	3235	3240	gp6		49	GC	2	3	6	16844	16849	gp27
6	GC	2	3	6	4510	4515	gp6		50	GAC	3	3	9	17263	17271	gp27
7	TGG	3	3	9	4552	4560	gp6		51	CG	2	4	8	17788	17795	gp27
8	AT	2	3	6	5356	5361	gp8		52	GC	2	3	6	17858	17863	gp27
9	T	1	6	6	5545	5550	gp8		53	CAG	3	3	9	19211	19219	gp27
10	CA	2	3	6	6273	6278	gp8		54	GA	2	3	6	19479	19484	gp27
11	GT	2	3	6	6541	6546	gp8		55	AGC	3	3	9	20138	20146	gp27
12	CAA	3	3	9	6733	6741	gp8		56	TG	2	3	6	21446	21451	gp28
13	AC	2	3	6	6827	6832	gp8		57	GC	2	3	6	22631	22636	gp29
14	A	1	6	6	7270	7275	gp10		58	CA	2	3	6	23255	23260	gp29
15	TGC	3	3	9	7395	7403	gp11		59	TC	2	3	6	23885	23890	gp29
16	CTG	3	3	9	7466	7474	gp11		60	GC	2	3	6	24533	24538	gp30
17	GC	2	3	6	8522	8527	gp14		61	TGG	3	3	9	26328	26336	gp30
18	TCG	3	3	9	9072	9080	gp15		62	TC	2	5	10	27002	27011	gp31
19	TGC	3	3	9	9150	9158	gp15		63	TGA	3	3	9	27073	27081	gp31
20	ACA	3	3	9	9506	9514	gp15		64	CA	2	3	6	27576	27581	gp31
21	ACG	3	3	9	9806	9814	gp15		65	CAG	3	3	9	29645	29653	gp33
22	A	1	7	7	9906	9912	gp15		66	CG	2	3	6	29979	29984	gp34
23	GA	2	3	6	9981	9986	gp16		67	CAC	3	3	9	30048	30056	gp34
24	A	1	6	6	10085	10090	gp16		68	TG	2	3	6	30253	30258	gp35
25	GC	2	3	6	10545	10550	gp18		69	TG	2	3	6	31479	31484	NC
26	A	1	6	6	11039	11044	gp18		70	GT	2	3	6	31919	31924	gp37
27	GC	2	3	6	12136	12141	gp20		71	CG	2	3	6	33392	33397	gp39
28	GC	2	3	6	12781	12786	gp21		72	ATC	3	3	9	33598	33606	gp39
29	TTG	3	3	9	13451	13459	gp22		73	GC	2	3	6	34465	34470	gp40
30	CTG	3	3	9	14762	14770	gp23		74	GA	2	3	6	35312	35317	NC
31	AAC	3	3	9	14822	14830	gp23		75	CG	2	3	6	35346	35351	NC
32	TC	2	3	6	15400	15405	gp24		76	GC	2	3	6	35625	35630	NC
33	TTC	3	3	9	15918	15926	gp24		77	CG	2	3	6	35767	35772	NC
34	ACC	3	3	9	16581	16589	gp26		78	CGT	3	3	9	36303	36311	NC
35	AG	2	3	6	16891	16896	NC		79	GA	2	3	6	36753	36758	NC
36	TC	2	3	6	17132	17137	gp27		80	CG	2	3	6	37127	37132	gp45
37	AC	2	3	6	17755	17760	gp29		81	CG	2	3	6	37197	37202	gp45
38	CA	2	3	6	18408	18413	gp31		82	TTC	3	3	9	37223	37231	gp45
39	GAT	3	3	9	18967	18975	gp31		83	GC	2	3	6	37686	37691	gp45
40	AC	2	3	6	19343	19348	gp32		84	CG	2	3	6	37970	37975	gp45
41	GC	2	3	6	20874	20879	gp34		85	GC	2	3	6	38002	38007	gp45
42	CT	2	3	6	20983	20988	gp34		86	GC	2	3	6	38060	38065	gp45
43	TG	2	3	6	21496	21501	gp34		87	AC	2	3	6	38416	38421	NC
44	TC	2	3	6	22830	22835	gp34		88	GC	2	3	6	38786	38791	gp47
45	CA	2	3	6	23929	23934	gp34		89	GT	2	3	6	39296	39301	gp48
46	AAC	3	3	9	23973	23981	gp34		90	CG	2	3	6	40260	40265	gp50
47	GA	2	3	6	27083	27088	gp35		91	GC	2	3	6	40277	40282	gp50
48	TGT	3	3	9	27402	27410	gp35		92	GC	2	3	6	41553	41558	gp50
49	CTG	3	3	9	27805	27813	gp36		93	AG	2	3	6	41693	41698	gp51
50	GC	2	3	6	27889	27894	gp36		94	GTG	3	3	9	42686	42694	gp53
51	CT	2	3	6	28171	28176	gp36		95	CG	2	3	6	43160	43165	gp54
52	A	1	6	6	28289	28294	gp36		96	CG	2	3	6	43550	43555	gp54
53	TC	2	3	6	28844	28849	gp36		97	GA	2	3	6	43921	43926	gp54
54	TG	2	3	6	28941	28946	gp36		98	GC	2	3	6	44003	44008	gp54
55	CG	2	3	6	31343	31348	gp37		99	CGA	3	3	9	44449	44457	gp56
56	CT	2	3	6	31455	31460	gp37		100	GAC	3	3	9	45017	45025	gp56
57	CAA	3	3	9	32352	32360	gp37		101	TCG	3	3	9	45633	45641	gp57
58	AT	2	3	6	32863	32868	gp38		102	ACG	3	3	9	45795	45803	gp57
59	TG	2	3	6	33138	33143	gp38		103	GAC	3	3	9	45809	45817	gp57
60	AT	2	3	6	33150	33155	gp38		104	GAC	3	3	9	45935	45943	gp57
61	TGG	3	4	12	33177	33188	gp38		105	GACGAG	6	6	36	45995	46030	gp57
62	GGT	3	3	9	33544	33552	gp38		106	CA	2	3	6	46369	46374	NC
63	TC	2	3	6	35606	35611	gp41		107	CA	2	3	6	47617	47622	gp59
64	ACG	3	3	9	35690	35698	gp41		108	CA	2	3	6	48082	48087	gp60
65	AAG	3	3	9	35753	35761	gp41		109	GT	2	3	6	48138	48143	gp60
66	GC	2	3	6	36133	36138	gp42		110	CG	2	3	6	48476	48481	gp61
67	GC	2	3	6	37043	37048	gp43		111	GC	2	3	6	48505	48510	gp61
68	TC	2	3	6	37527	37532	gp44		112	CT	2	3	6	49741	49746	NC
69	A	1	6	6	38108	38113	gp46		113	GC	2	3	6	50587	50592	gp63
70	GC	2	3	6	38372	38377	NC		114	TG	2	3	6	50946	50951	gp63
71	CG	2	3	6	38903	38908	gp47		115	TC	2	3	6	51268	51273	gp63
72	T	1	6	6	39528	39533	NC		116	GC	2	3	6	52311	52316	gp63
73	CG	2	4	8	39534	39541	NC		117	TG	2	3	6	52771	52776	gp63
74	CG	2	3	6	39548	39553	NC		118	GAC	3	3	9	52798	52806	gp63
75	GC	2	3	6	39616	39621	NC		119	AAG	3	4	12	52991	53002	gp64
76	CA	2	3	6	39677	39682	NC		120	CG	2	3	6	53194	53199	gp64
77	GA	2	3	6	39712	39717	gp48		121	GCA	3	3	9	53392	53400	gp64
78	A	1	6	6	40801	40806	gp52		122	CAA	3	3	9	53510	53518	NC
79	GGT	3	3	9	41252	41260	gp53		123	CGA	3	3	9	53713	53721	gp65
80	AG	2	3	6	41364	41369	gp53		124	GAG	3	3	9	54101	54109	gp65
81	GAA	3	3	9	42003	42011	gp55		125	CG	2	3	6	54148	54153	gp65
82	GA	2	3	6	42699	42704	gp57		126	CA	2	3	6	54241	54246	gp65
83	TG	2	3	6	42983	42988	gp58		127	TG	2	3	6	54659	54664	NC
84	TG	2	3	6	43408	43413	gp59		128	TG	2	4	8	54942	54949	gp66
85	AC	2	3	6	44056	44061	NC		129	TC	2	3	6	55947	55952	gp68
86	TC	2	3	6	44398	44403	gp61		130	GC	2	3	6	56013	56018	gp69
87	GT	2	3	6	44666	44671	gp61		131	GGA	3	3	9	56256	56264	gp69
88	GT	2	3	6	46163	46168	gp66		132	GA	2	3	6	56484	56489	gp70
89	CA	2	3	6	46243	46248	gp67		133	AG	2	3	6	56494	56499	gp70
90	GTG	3	3	9	46418	46426	gp67		134	GC	2	3	6	56507	56512	gp70
91	TG	2	3	6	46507	46512	gp67		135	CA	2	3	6	56777	56782	gp71
92	A	1	6	6	47497	47502	NC		136	CT	2	3	6	57021	57026	gp72
93	AC	2	3	6	48995	49000	gp74		137	GC	2	3	6	57924	57929	gp74
94	GA	2	3	6	49219	49224	gp75		138	GC	2	3	6	58541	58546	gp76
95	GAA	3	3	9	49623	49631	gp75		139	AG	2	3	6	59291	59296	gp78
96	GA	2	3	6	49912	49917	gp76		140	CG	2	3	6	59411	59416	NC
97	T	1	6	6	50283	50288	gp76		141	CG	2	3	6	59555	59560	NC
98	GT	2	3	6	50519	50524	gp76		142	GCT	3	4	12	59700	59711	NC
99	GT	2	3	6	50752	50757	gp76		143	CG	2	3	6	60252	60257	gp79
100	AG	2	3	6	52167	52172	NC		144	GT	2	3	6	60478	60483	gp79
101	GAT	3	3	9	52744	52752	gp79		145	CG	2	3	6	60635	60640	gp80
102	AAG	3	3	9	52978	52986	gp79		146	CG	2	3	6	60655	60660	gp80
103	CA	2	3	6	53335	53340	gp80		147	CG	2	3	6	61158	61163	gp81
104	A	1	6	6	53426	53431	gp80		148	AAG	3	3	9	61221	61229	gp81
105	GC	2	3	6	54427	54432	gp81		149	CA	2	3	6	61251	61256	gp81
106	TG	2	3	6	54642	54647	gp81		150	GC	2	3	6	62564	62569	gp81
107	A	1	6	6	54698	54703	gp81		151	GC	2	3	6	62675	62680	gp81
108	CT	2	3	6	54751	54756	gp81		152	GGT	3	3	9	63539	63547	gp81
109	GA	2	3	6	55045	55050	gp83		153	GC	2	3	6	63677	63682	gp81
110	CAA	3	3	9	56558	56566	NC		154	GT	2	3	6	63761	63766	gp81
111	CT	2	3	6	58211	58216	gp90		155	GT	2	3	6	63817	63822	gp81
112	GA	2	3	6	58246	58251	gp90		156	CA	2	3	6	63843	63848	gp81
113	AC	2	3	6	58519	58524	gp91		157	A	1	6	6	64247	64252	NC
114	TC	2	3	6	58678	58683	gp91						1118
115	AG	2	3	6	58724	58729	gp91		M64	Consensus	Rep. Size	Iterations	Tract-size	Start	End	SSR Location in Gene
116	CTG	3	3	9	59423	59431	gp91		1	GAG	3	3	9	442	450	gp1
117	CT	2	3	6	59433	59438	gp91		2	GCT	3	3	9	690	698	gp1
118	TGA	3	3	9	59559	59567	gp91		3	GAC	3	3	9	1112	1120	gp2
119	CT	2	3	6	60536	60541	gp91		4	CGA	3	3	9	1672	1680	gp2
120	GA	2	3	6	60595	60600	gp91		5	GCG	3	3	9	1777	1785	gp3
121	TCA	3	3	9	61071	61079	gp91		6	CA	2	3	6	1940	1945	gp3
122	TC	2	3	6	61786	61791	gp92		7	CG	2	3	6	2240	2245	gp3
123	TG	2	3	6	62082	62087	gp93		8	GA	2	3	6	3000	3005	gp4
124	TTG	3	3	9	62234	62242	gp93		9	GC	2	3	6	3305	3310	gp5
125	CT	2	3	6	62504	62509	gp93		10	GC	2	3	6	3415	3420	gp5
126	CAT	3	3	9	62842	62850	gp94		11	GAC	3	3	9	3614	3622	gp6
127	AAT	3	3	9	63299	63307	gp95,		12	GC	2	3	6	4523	4528	gp6
128	GT	2	3	6	64217	64222	gp98		13	GC	2	3	6	4875	4880	gp6
129	T	1	6	6	65181	65186	gp102		14	GCG	3	3	9	4904	4912	gp6
130	CA	2	3	6	66017	66022	gp104		15	GC	2	3	6	5053	5058	gp6
131	TG	2	3	6	66303	66308	gp105		16	GC	2	3	6	5088	5093	gp6
132	GA	2	4	8	66556	66563	gp106		17	CG	2	3	6	6057	6062	NC
133	ACG	3	4	12	67121	67132	NC		18	CG	2	3	6	6427	6432	gp9
134	GA	2	3	6	67496	67501	gp109		19	GCG	3	3	9	6463	6471	gp9
135	A	1	6	6	67589	67594	gp109		20	GC	2	3	6	6887	6892	gp10
136	GT	2	3	6	69572	69577	gp109		21	GAC	3	3	9	6933	6941	gp10
137	GC	2	3	6	69859	69864	gp109		22	GC	2	3	6	7004	7009	gp10
138	AT	2	3	6	69871	69876	gp109		23	TCC	3	3	9	7096	7104	gp10
139	TG	2	3	6	70133	70138	gp110		24	GGC	3	3	9	7161	7169	gp10
140	AC	2	3	6	70336	70341	NC		25	CG	2	3	6	7284	7289	gp10
				962					26	CG	2	3	6	7655	7660	gp10
M4	Consensus	Rep. Size	Iterations	Tract-size	Start	End	SSR Location in Gene		27	CG	2	3	6	8286	8291	gp10
1	CG	2	3	6	537	542	gp2		28	TC	2	3	6	8900	8905	gp11
2	TC	2	3	6	604	609	gp2		29	GC	2	3	6	8941	8946	gp11
3	GC	2	3	6	1042	1047	gp3		30	GC	2	3	6	9352	9357	gp11
4	ATG	3	4	12	1201	1212	gp3		31	CGG	3	3	9	9423	9431	gp11
5	TC	2	3	6	1473	1478	gp3		32	GC	2	3	6	9536	9541	gp11
6	CT	2	3	6	1508	1513	gp3		33	GCG	3	3	9	10985	10993	gp11
7	AG	2	3	6	1782	1787	gp3		34	GC	2	3	6	11060	11065	gp11
8	CG	2	3	6	2081	2086	gp4		35	CG	2	3	6	11131	11136	gp12
9	CG	2	3	6	2107	2112	gp4		36	AG	2	3	6	11323	11328	NC
10	CG	2	3	6	2919	2924	gp6		37	GC	2	3	6	11354	11359	NC
11	CG	2	3	6	3094	3099	gp6		38	CG	2	3	6	11419	11424	gp13
12	GTC	3	3	9	3269	3277	gp7		39	GC	2	3	6	11841	11846	gp13
13	TG	2	3	6	3293	3298	gp7		40	GC	2	3	6	11895	11900	gp13
14	CG	2	3	6	4236	4241	gp7		41	CG	2	3	6	12072	12077	gp13
15	GC	2	3	6	4426	4431	gp7		42	GC	2	4	8	12637	12644	gp13
16	GGC	3	3	9	4696	4704	gp7		43	GCGG	4	3	12	12859	12870	gp13
17	GTTC	4	3	12	4725	4736	gp7		44	GC	2	3	6	12920	12925	gp13
18	ACA	3	3	9	4989	4997	gp8		45	GA	2	3	6	14158	14163	NC
19	GT	2	3	6	5163	5168	gp8		46	CG	2	3	6	14539	14544	gp15
20	GC	2	4	8	6697	6704	gp9		47	GCG	3	3	9	14749	14757	gp15
21	GA	2	3	6	7161	7166	gp10		48	GC	2	3	6	15502	15507	gp17
22	GC	2	3	6	7477	7482	gp11		49	GC	2	3	6	16506	16511	gp20
23	CGT	3	3	9	7553	7561	gp11		50	TAC	3	3	9	17275	17283	gp20
24	GC	2	3	6	7783	7788	gp12		51	GGC	3	3	9	18375	18383	gp22
25	CGT	3	3	9	8043	8051	gp13		52	CG	2	3	6	19147	19152	gp24
26	TC	2	3	6	8074	8079	gp13		53	GC	2	3	6	19661	19666	gp25
27	GC	2	3	6	8114	8119	gp13		54	CG	2	3	6	20269	20274	gp26
28	GC	2	3	6	8415	8420	gp14		55	CG	2	3	6	20760	20765	gp27
29	GC	2	3	6	8447	8452	gp14		56	CG	2	3	6	20875	20880	gp27
30	GC	2	3	6	8534	8539	gp14		57	TC	2	3	6	20982	20987	gp27
31	CG	2	3	6	9381	9386	gp15		58	GCG	3	3	9	21078	21086	gp27
32	A	1	6	6	10149	10154	gp16		59	CGG	3	3	9	21214	21222	gp27
33	CG	2	3	6	10230	10235	gp16		60	CG	2	3	6	21339	21344	gp27
34	GC	2	3	6	11176	11181	gp17		61	TC	2	3	6	22055	22060	gp27
35	CGG	3	3	9	11481	11489	gp18		62	CGG	3	3	9	22193	22201	gp27
36	GC	2	3	6	11747	11752	gp18		63	CGG	3	3	9	22271	22279	gp27
37	CAG	3	3	9	12051	12059	gp19		64	AGG	3	3	9	22411	22419	gp27
38	GCA	3	3	9	12170	12178	gp19		65	GGC	3	3	9	22442	22450	gp27
39	GCG	3	3	9	12991	12999	gp19		66	GCG	3	3	9	22755	22763	gp27
40	CG	2	3	6	13995	14000	gp21		67	CG	2	3	6	23930	23935	gp27
41	GC	2	3	6	14025	14030	gp21		68	CGA	3	3	9	23960	23968	gp27
42	CG	2	3	6	14075	14080	gp21		69	GC	2	3	6	24397	24402	gp27
43	CG	2	3	6	14735	14740	gp23		70	CGG	3	3	9	24467	24475	gp27
44	GC	2	4	8	15482	15489	gp25		71	GC	2	3	6	25297	25302	gp27
45	GC	2	3	6	15518	15523	gp25		72	GCG	3	3	9	25483	25491	gp27
46	TG	2	3	6	15605	15610	gp25		73	GC	2	3	6	27776	27781	gp28
47	CG	2	3	6	16148	16153	gp27		74	CG	2	3	6	27977	27982	gp29
48	TG	2	3	6	16834	16839	NC		75	CG	2	3	6	28008	28013	gp29
49	CA	2	3	6	16851	16856	NC		76	GC	2	3	6	28449	28454	gp29
50	TC	2	3	6	16925	16930	gp28		77	CG	2	3	6	28673	28678	gp29
51	GC	2	3	6	17989	17994	gp30		78	GC	2	3	6	28755	28760	gp29
52	GC	2	3	6	18012	18017	gp30		79	GC	2	3	6	29049	29054	gp30
53	GC	2	3	6	19427	19432	gp30		80	CG	2	3	6	29064	29069	gp30
54	CA	2	3	6	21962	21967	gp30		81	CT	2	3	6	29093	29098	gp30
55	CG	2	3	6	22668	22673	gp30		82	CGG	3	3	9	29253	29261	gp30
56	CG	2	4	8	22726	22733	gp30		83	TG	2	3	6	29280	29285	gp30
57	TC	2	3	6	23501	23506	gp30		84	GC	2	3	6	29372	29377	gp30
58	GC	2	3	6	23618	23623	gp30		85	CGG	3	3	9	29849	29857	gp30
59	GC	2	3	6	23763	23768	gp30		86	TCG	3	3	9	30020	30028	gp30
60	CG	2	3	6	24488	24493	gp31		87	CA	2	3	6	30864	30869	gp30
61	GGT	3	3	9	25564	25572	gp31		88	CGG	3	3	9	31524	31532	gp31
62	CG	2	3	6	25768	25773	gp32		89	CGG	3	4	12	31920	31931	gp31
63	GC	2	3	6	26507	26512	gp32		90	GGC	3	4	12	31933	31944	gp31
64	CG	2	3	6	27309	27314	gp33		91	GCG	3	4	12	32489	32500	gp31
65	AG	2	3	6	28415	28420	gp33		92	GC	2	3	6	32713	32718	gp32
66	CGG	3	3	9	29278	29286	gp34		93	GAC	3	3	9	33572	33580	gp32
67	GGC	3	3	9	29678	29686	gp34		94	CGG	3	3	9	33638	33646	gp32
68	GGT	3	5	15	29687	29701	gp34		95	GGC	3	3	9	33648	33656	gp32
69	GGT	3	5	15	30260	30274	gp34		96	CG	2	3	6	33727	33732	gp32
70	TG	2	3	6	30683	30688	gp36		97	GC	2	3	6	33856	33861	gp32
71	CG	2	3	6	31010	31015	gp36		98	GCG	3	3	9	33964	33972	gp32
72	GC	2	3	6	31083	31088	gp36		99	CGG	3	4	12	34004	34015	gp32
73	GC	2	3	6	31847	31852	gp37		100	GC	2	3	6	34054	34059	gp32
74	GC	2	3	6	31870	31875	gp37		101	GC	2	3	6	34080	34085	gp32
75	GC	2	3	6	33214	33219	gp40		102	GCCCG	5	3	15	34613	34627	gp34
76	GC	2	3	6	33424	33429	gp40		103	GC	2	3	6	34753	34758	gp34
77	GC	2	3	6	34700	34705	NC		104	GCG	3	3	9	35069	35077	gp35
78	GC	2	3	6	34742	34747	NC		105	GC	2	3	6	35114	35119	gp35
79	GC	2	3	6	34762	34767	NC		106	CG	2	3	6	35659	35664	gp36
80	CG	2	3	6	34776	34781	NC		107	CG	2	3	6	36411	36416	gp37
81	CG	2	4	8	34783	34790	NC		108	GC	2	3	6	36440	36445	gp37
82	CG	2	4	8	34797	34804	NC		109	CG	2	3	6	36676	36681	gp37
83	GC	2	3	6	34858	34863	NC		110	CG	2	3	6	37141	37146	gp38
84	GC	2	3	6	34872	34877	NC		111	GC	2	3	6	38132	38137	gp41
85	CG	2	4	8	34889	34896	NC		112	TC	2	3	6	38642	38647	gp41
86	CG	2	3	6	34909	34914	NC		113	GAT	3	3	9	39021	39029	gp41
87	CG	2	4	8	34925	34932	NC		114	TC	2	3	6	39119	39124	NC
88	CG	2	4	8	34957	34964	NC		115	ATC	3	3	9	39244	39252	NC
89	CACG	4	3	12	34998	35009	NC		116	CG	2	3	6	39599	39604	NC
90	CG	2	3	6	35022	35027	NC		117	TCG	3	3	9	40304	40312	NC
91	CG	2	3	6	35112	35117	NC		118	CGG	3	3	9	41434	41442	gp47
92	CG	2	4	8	35130	35137	NC		119	GC	2	3	6	41772	41777	gp47
93	AC	2	3	6	35159	35164	NC		120	GC	2	3	6	42445	42450	gp47
94	CG	2	3	6	35193	35198	NC		121	GC	2	3	6	42857	42862	gp49
95	GC	2	3	6	35270	35275	NC		122	GC	2	3	6	43215	43220	gp49
96	GC	2	4	8	35303	35310	NC		123	GCG	3	3	9	43262	43270	gp49
97	CG	2	4	8	35321	35328	NC		124	CG	2	3	6	43280	43285	gp49
98	CG	2	3	6	35381	35386	NC		125	CA	2	3	6	43748	43753	gp49
99	A	1	7	7	35402	35408	NC		126	CG	2	3	6	44111	44116	NC
100	T	1	7	7	35409	35415	NC		127	GTC	3	3	9	44797	44805	NC
101	CA	2	3	6	35613	35618	NC		128	GC	2	3	6	46005	46010	NC
102	CG	2	3	6	36353	36358	gp42		129	CG	2	3	6	47246	47251	NC
103	CG	2	3	6	36511	36516	gp42		130	CGT	3	3	9	47384	47392	NC
104	CG	2	3	6	37692	37697	gp45		131	CG	2	3	6	48324	48329	NC
105	CA	2	3	6	37831	37836	gp45		132	CGG	3	3	9	48467	48475	NC
106	CGA	3	3	9	38133	38141	gp46		133	GC	2	3	6	49603	49608	NC
107	GC	2	3	6	38284	38289	NC		134	GC	2	3	6	49727	49732	NC
108	TGG	3	5	15	38536	38550	gp47		135	GC	2	3	6	50026	50031	NC
109	GAC	3	3	9	38564	38572	gp47		136	GGC	3	3	9	50085	50093	NC
110	GC	2	3	6	38940	38945	gp48		137	GC	2	3	6	50553	50558	NC
111	CGA	3	3	9	39067	39075	NC		138	GC	2	3	6	50949	50954	NC
112	GC	2	3	6	39372	39377	gp49		139	GC	2	3	6	51075	51080	NC
113	GC	2	3	6	39443	39448	gp49		140	GTC	3	3	9	51392	51400	NC
114	GC	2	3	6	39459	39464	gp49		141	CG	2	3	6	51718	51723	NC
115	AC	2	3	6	39757	39762	gp50		142	CG	2	3	6	51848	51853	NC
116	AC	2	3	6	40086	40091	gp51		143	CGG	3	3	9	52725	52733	NC
117	ACG	3	4	12	40871	40882	gp52		144	CGG	3	3	9	52934	52942	NC
118	TC	2	3	6	40920	40925	gp52		145	GC	2	3	6	53307	53312	NC
119	GC	2	3	6	41229	41234	gp52		146	GCG	3	3	9	53479	53487	NC
120	GC	2	3	6	41514	41519	gp52		147	CG	2	3	6	53976	53981	NC
121	GC	2	3	6	41992	41997	gp53		148	CAG	3	3	9	54078	54086	NC
122	CG	2	3	6	42046	42051	gp54		149	GTG	3	3	9	54213	54221	NC
123	CA	2	3	6	42562	42567	NC		150	CGG	3	3	9	55078	55086	NC
124	TC	2	3	6	42814	42819	gp55		151	TGT	3	3	9	55758	55766	NC
125	GC	2	4	8	42851	42858	gp55		152	CG	2	3	6	56574	56579	NC
126	AC	2	3	6	43191	43196	gp56		153	CG	2	3	6	56650	56655	NC
127	CG	2	3	6	45087	45092	gp60		154	GC	2	3	6	56964	56969	NC
128	CG	2	3	6	46092	46097	gp60		155	GC	2	3	6	57078	57083	NC
129	AG	2	3	6	46279	46284	gp60		156	GC	2	3	6	57179	57184	NC
130	CCGA	4	3	12	47421	47432	gp63		157	GC	2	3	6	57187	57192	NC
131	TC	2	3	6	47609	47614	gp64		158	GC	2	3	6	57404	57409	NC
132	GC	2	3	6	48159	48164	gp65		159	GC	2	3	6	57690	57695	gp66
133	GC	2	3	6	48326	48331	gp65		160	GCG	3	3	9	57946	57954	gp66
134	CG	2	3	6	48417	48422	gp65		161	GC	2	3	6	57994	57999	gp66
135	GC	2	3	6	48470	48475	gp65		162	GCG	3	3	9	58405	58413	gp67
136	AC	2	3	6	48773	48778	NC		163	GC	2	3	6	58473	58478	gp67
137	AC	2	3	6	48781	48786	NC		164	CGA	3	3	9	59129	59137	gp71
138	GC	2	3	6	49016	49021	gp66		165	GC	2	3	6	59169	59174	gp71
139	CA	2	3	6	49134	49139	gp67		166	CGA	3	5	15	59729	59743	gp71
140	CG	2	3	6	49702	49707	gp68		167	CG	2	3	6	60638	60643	gp73
141	GAA	3	3	9	50465	50473	gp68		168	CGA	3	3	9	60990	60998	gp75
142	GC	2	3	6	50976	50981	gp69		169	CGT	3	3	9	61033	61041	gp75
143	TG	2	3	6	51197	51202	gp69		170	GC	2	3	6	61303	61308	gp75
144	GAT	3	3	9	51286	51294	gp69		171	CG	2	3	6	61889	61894	NC
145	GC	2	3	6	51401	51406	gp70		172	GC	2	3	6	62108	62113	NC
146	GGC	3	3	9	51466	51474	gp70		173	CG	2	3	6	62209	62214	NC
147	GC	2	3	6	52164	52169	gp71		174	GC	2	3	6	62265	62270	NC
148	AGA	3	3	9	52336	52344	gp71		175	GAC	3	3	9	62976	62984	NC
149	CG	2	3	6	52357	52362	gp71		176	CGA	3	3	9	63253	63261	NC
150	CGA	3	3	9	52667	52675	gp71		177	CG	2	3	6	63327	63332	NC
151	CA	2	3	6	52761	52766	NC		178	GT	2	3	6	63517	63522	NC
152	CGA	3	3	9	53281	53289	gp72		179	GC	2	3	6	63726	63731	NC
153	CGA	3	3	9	53308	53316	gp72		180	CAC	3	3	9	63801	63809	NC
154	CGA	3	4	12	53341	53352	gp72		181	GCG	3	3	9	64151	64159	NC
155	GAA	3	3	9	54026	54034	gp74		182	TG	2	3	6	65289	65294	NC
156	GA	2	3	6	54765	54770	NC		183	CG	2	3	6	65763	65768	NC
157	TC	2	3	6	55193	55198	gp76		184	GC	2	3	6	65782	65787	NC
158	GC	2	3	6	55397	55402	gp76		185	CTC	3	3	9	65788	65796	NC
159	GC	2	3	6	55852	55857	gp76		186	GC	2	3	6	66172	66177	NC
160	CG	2	3	6	56097	56102	gp76		187	CG	2	3	6	66603	66608	NC
161	GC	2	3	6	56161	56166	gp76		188	GC	2	3	6	66743	66748	NC
162	CT	2	3	6	56862	56867	gp76		189	TG	2	3	6	66761	66766	NC
163	GT	2	3	6	57171	57176	gp76		190	CGT	3	3	9	67204	67212	NC
164	GC	2	3	6	57586	57591	gp76		191	CT	2	3	6	67747	67752	NC
165	GAT	3	3	9	57625	57633	gp76		192	TCG	3	3	9	68316	68324	NC
166	CGA	3	3	9	57775	57783	gp76		193	GCG	3	3	9	68386	68394	NC
167	AGA	3	3	9	58137	58145	gp77		194	TC	2	3	6	68465	68470	NC
168	GC	2	3	6	58196	58201	gp77		195	CA	2	3	6	68860	68865	NC
169	ACG	3	3	9	58773	58781	gp77		196	GCT	3	3	9	69200	69208	NC
170	GC	2	3	6	58903	58908	gp77		197	GC	2	3	6	69588	69593	NC
171	AC	2	3	6	59142	59147	gp78		198	CT	2	3	6	69762	69767	NC
172	GC	2	3	6	59908	59913	gp79						1436
173	AC	2	3	6	60208	60213	gp80		M65	Consensus	Rep. Size	Iterations	Tract-size	Start	End	SSR Location in Gene
174	GC	2	3	6	60536	60541	NC		1	CG	2	3	6	108	113	gp1
175	AG	2	3	6	60717	60722	gp81		2	GAC	3	3	9	271	279	gp1
176	CG	2	4	8	61131	61138	gp82		3	CAG	3	3	9	577	585	gp1
177	GC	2	3	6	61240	61245	gp82		4	CG	2	3	6	780	785	gp2
178	GC	2	3	6	61287	61292	gp82		5	CG	2	4	8	1206	1213	gp4
179	GC	2	4	8	62258	62265	gp84		6	CG	2	3	6	1558	1563	gp4
180	GC	2	3	6	62297	62302	gp84		7	CG	2	3	6	2511	2516	gp5
181	CG	2	3	6	62737	62742	gp85		8	CGA	3	3	9	2767	2775	gp6
182	CGA	3	3	9	62889	62897	gp85		9	GAC	3	3	9	2801	2809	gp6
183	GT	2	3	6	63045	63050	NC		10	GC	2	3	6	3194	3199	gp6
184	GA	2	3	6	63074	63079	NC		11	GC	2	3	6	3796	3801	gp6
185	TC	2	3	6	63212	63217	gp86		12	TG	2	4	8	3866	3873	gp6
186	CG	2	3	6	63261	63266	gp86		13	CG	2	4	8	4441	4448	gp6
187	GC	2	3	6	63699	63704	gp87		14	GC	2	3	6	4555	4560	gp6
188	GC	2	3	6	64003	64008	gp87		15	GC	2	3	6	4909	4914	gp6
189	CG	2	3	6	64234	64239	gp88		16	GCG	3	3	9	5099	5107	gp6
190	GAC	3	3	9	64529	64537	gp88		17	GGC	3	3	9	5138	5146	gp6
191	GAA	3	3	9	65531	65539	gp90		18	GCC	3	3	9	5179	5187	gp6
192	CA	2	3	6	65691	65696	gp90		19	AAG	3	3	9	5216	5224	gp6
193	CG	2	3	6	66075	66080	NC		20	TC	2	3	6	5238	5243	NC
194	GC	2	3	6	66669	66674	gp92		21	TG	2	3	6	5280	5285	NC
195	GA	2	3	6	68984	68989	gp92		22	CG	2	3	6	5878	5883	NC
196	GA	2	3	6	69212	69217	gp92		23	GAC	3	3	9	7012	7020	gp11
197	AG	2	3	6	69401	69406	gp92,		24	CG	2	3	6	7138	7143	gp12
198	TA	2	4	8	69873	69880	NC		25	GC	2	3	6	7286	7291	gp12
199	AT	2	3	6	69933	69938	NC		26	GT	2	3	6	7678	7683	gp12
				1379					27	CG	2	4	8	8270	8277	gp12
M5	Consensus	Rep. Size	Iterations	Tract-size	Start	End	SSR Location in Gene		28	GCA	3	4	12	8555	8566	gp12
1	T	1	9	9	6	14	NC		29	GAC	3	3	9	8601	8609	gp12
2	GCG	3	3	9	69	77	gp1		30	GAC	3	3	9	8655	8663	gp12
3	GC	2	3	6	313	318	gp1		31	CG	2	3	6	9402	9407	gp13
4	GC	2	3	6	1219	1224	gp2		32	CG	2	3	6	9434	9439	gp13
5	GT	2	3	6	1932	1937	gp2		33	CG	2	4	8	9573	9580	gp13
6	GA	2	3	6	2069	2074	NC		34	GGC	3	3	9	9594	9602	gp13
7	GC	2	3	6	2990	2995	gp3		35	CGG	3	3	9	9641	9649	gp13
8	CCG	3	3	9	3250	3258	gp3		36	GC	2	3	6	9732	9737	gp13
9	CGA	3	3	9	3433	3441	gp3		37	GC	2	3	6	10395	10400	gp13
10	CG	2	3	6	3481	3486	gp3		38	GCG	3	4	12	10594	10605	gp13
11	GC	2	3	6	3609	3614	gp4		39	GC	2	3	6	11238	11243	gp13
12	GC	2	4	8	3626	3633	gp4		40	CGC	3	3	9	11286	11294	gp13
13	CGA	3	3	9	3682	3690	gp4		41	TC	2	3	6	11530	11535	gp14
14	CG	2	3	6	3745	3750	gp4		42	CG	2	3	6	12041	12046	gp15
15	GC	2	3	6	3875	3880	gp4		43	GAC	3	3	9	12119	12127	gp15
16	GC	2	3	6	4217	4222	gp4		44	CG	2	3	6	13239	13244	gp15
17	CG	2	3	6	4782	4787	gp4		45	CG	2	4	8	14906	14913	gp17
18	GC	2	3	6	5034	5039	gp5		46	CGG	3	3	9	15690	15698	gp18
19	GCC	3	3	9	5192	5200	gp5		47	TCG	3	3	9	15893	15901	gp19
20	GC	2	3	6	5925	5930	gp6		48	CT	2	3	6	16009	16014	gp19
21	CGA	3	4	12	6383	6394	gp7		49	GC	2	5	10	16177	16186	gp19
22	CGA	3	3	9	6407	6415	gp7		50	AC	2	3	6	16253	16258	gp20
23	CG	2	3	6	6892	6897	gp8		51	TGA	3	3	9	16297	16305	gp20
24	CGA	3	3	9	7126	7134	gp9		52	GC	2	3	6	16405	16410	gp20
25	CG	2	3	6	7139	7144	gp9		53	AG	2	3	6	16464	16469	gp20
26	CG	2	3	6	7200	7205	gp9		54	CG	2	3	6	17021	17026	gp21
27	GT	2	3	6	7246	7251	gp9		55	GAC	3	3	9	17507	17515	gp22
28	CG	2	3	6	7352	7357	gp10		56	GC	2	3	6	17625	17630	gp22
29	CGA	3	3	9	7386	7394	gp10		57	CGG	3	3	9	19337	19345	gp25
30	GT	2	3	6	7556	7561	gp10		58	CG	2	3	6	19522	19527	gp25
31	GC	2	3	6	7650	7655	gp11		59	CG	2	3	6	19550	19555	gp25
32	GC	2	3	6	7703	7708	gp11		60	CG	2	4	8	19875	19882	gp26
33	AC	2	3	6	7957	7962	gp11		61	CG	2	3	6	20188	20193	gp27
34	GC	2	3	6	8065	8070	gp12		62	GCG	3	3	9	20191	20199	gp27
35	CGG	3	3	9	8086	8094	gp12		63	CG	2	3	6	20214	20219	gp27
36	CG	2	3	6	8254	8259	gp12		64	CG	2	3	6	20237	20242	gp27
37	ACA	3	3	9	8382	8390	gp12		65	TCG	3	3	9	20295	20303	gp27
38	CT	2	3	6	8622	8627	gp13		66	CG	2	3	6	20446	20451	gp27
39	CG	2	3	6	8995	9000	gp13		67	GCA	3	3	9	20874	20882	gp28
40	CG	2	3	6	9009	9014	gp13		68	CG	2	3	6	21320	21325	gp29
41	CA	2	3	6	9605	9610	NC		69	CG	2	3	6	21457	21462	gp29
42	AG	2	4	8	9649	9656	NC		70	CG	2	3	6	21479	21484	gp29
43	CGA	3	3	9	9836	9844	gp14		71	GCG	3	4	12	21482	21493	gp29
44	GC	2	3	6	10035	10040	gp14		72	CGG	3	3	9	21508	21516	gp29
45	CG	2	3	6	10121	10126	gp14		73	GCG	3	3	9	21528	21536	gp29
46	CG	2	3	6	10160	10165	gp14		74	CGG	3	3	9	21541	21549	gp29
47	TCG	3	3	9	10547	10555	gp15		75	CGG	3	4	12	21885	21896	gp29
48	GC	2	3	6	10773	10778	gp16		76	CG	2	3	6	22513	22518	gp29
49	GC	2	3	6	10796	10801	gp16		77	GC	2	4	8	23116	23123	gp29
50	GC	2	3	6	10830	10835	gp16		78	AGA	3	3	9	23673	23681	gp29
51	GC	2	3	6	11181	11186	gp16		79	CG	2	3	6	23781	23786	gp29
52	GCG	3	3	9	11280	11288	gp16		80	GGC	3	3	9	23792	23800	gp29
53	CA	2	3	6	11540	11545	gp16		81	GGC	3	4	12	24187	24198	gp29
54	CG	2	3	6	11940	11945	gp16		82	GC	2	3	6	24563	24568	gp29
55	CTG	3	3	9	12171	12179	gp16		83	GC	2	3	6	24895	24900	gp29
56	GC	2	3	6	12223	12228	gp16		84	GCG	3	3	9	24930	24938	gp29
57	GC	2	3	6	12268	12273	gp16		85	GC	2	3	6	25017	25022	gp29
58	GC	2	3	6	12469	12474	gp16		86	GC	2	3	6	25341	25346	gp29
59	CG	2	3	6	12593	12598	gp16		87	GCG	3	3	9	25350	25358	gp29
60	GC	2	3	6	12705	12710	gp16		88	CGG	3	3	9	25918	25926	gp29
61	CGA	3	3	9	12800	12808	gp16		89	GC	2	3	6	26048	26053	gp29
62	CGC	3	3	9	12872	12880	gp16		90	CGG	3	4	12	26184	26195	gp29
63	GC	2	3	6	12958	12963	gp16		91	CGG	3	3	9	26512	26520	gp29
64	CA	2	3	6	13649	13654	gp16		92	CG	2	3	6	26553	26558	gp29
65	CGG	3	4	12	13790	13801	gp16		93	CG	2	3	6	26733	26738	gp29
66	CGG	3	3	9	14096	14104	gp16		94	ACG	3	3	9	27522	27530	gp30
67	GCA	3	3	9	14201	14209	gp16		95	CG	2	3	6	28421	28426	gp31
68	GCA	3	3	9	14213	14221	gp16		96	GC	2	3	6	28701	28706	gp31
69	CG	2	3	6	14631	14636	gp17		97	CG	2	3	6	29004	29009	gp31
70	CG	2	3	6	14706	14711	gp17		98	GC	2	3	6	29088	29093	gp31
71	GTG	3	3	9	14788	14796	gp17		99	GAC	3	3	9	29271	29279	gp31
72	CGG	3	3	9	15028	15036	gp17		100	GAC	3	3	9	29320	29328	gp31
73	CCG	3	3	9	15365	15373	gp17		101	GC	2	3	6	30433	30438	gp32
74	GC	2	4	8	15439	15446	gp17		102	CGG	3	4	12	30625	30636	gp32
75	GC	2	3	6	15544	15549	gp17		103	CT	2	3	6	31216	31221	gp32
76	CG	2	3	6	16071	16076	gp17		104	CGG	3	3	9	31222	31230	gp32
77	GC	2	3	6	16222	16227	gp18		105	CGG	3	3	9	31525	31533	gp32
78	CG	2	3	6	16561	16566	gp18		106	GCG	3	3	9	31784	31792	gp33
79	CG	2	3	6	16616	16621	gp18		107	CGG	3	4	12	32118	32129	gp33
80	GT	2	4	8	17229	17236	gp18		108	CGG	3	3	9	32142	32150	gp33
81	CAT	3	3	9	17281	17289	gp18		109	CGG	3	3	9	32301	32309	gp33
82	G	1	6	6	17314	17319	gp18		110	GGC	3	3	9	32311	32319	gp33
83	GC	2	3	6	17663	17668	gp18		111	GCG	3	3	9	32378	32386	gp33
84	AG	2	3	6	17870	17875	NC		112	CGG	3	4	12	32868	32879	gp33
85	GT	2	3	6	17964	17969	gp19		113	CG	2	3	6	33335	33340	gp34
86	GCG	3	3	9	18206	18214	gp19		114	GC	2	3	6	33416	33421	gp34
87	CGC	3	4	12	18585	18596	gp19		115	GGC	3	4	12	33720	33731	gp34
88	CGT	3	3	9	18705	18713	gp19		116	GGC	3	3	9	34086	34094	gp34
89	GC	2	3	6	18735	18740	gp19		117	GC	2	3	6	34135	34140	gp34
90	GGC	3	3	9	19189	19197	gp20		118	GCA	3	3	9	34323	34331	gp35
91	GCT	3	3	9	19309	19317	gp20		119	CG	2	4	8	35147	35154	gp37
92	GC	2	3	6	19729	19734	gp20		120	GT	2	3	6	36179	36184	gp38
93	GCG	3	4	12	19961	19972	gp20		121	CG	2	3	6	36538	36543	gp39
94	GC	2	3	6	19986	19991	gp20		122	GAC	3	3	9	36591	36599	gp39
95	CGT	3	3	9	20479	20487	gp20		123	TC	2	3	6	36847	36852	gp39
96	CGG	3	3	9	20488	20496	gp20		124	CGA	3	3	9	37689	37697	gp40
97	GCG	3	4	12	20988	20999	gp20		125	CG	2	3	6	37716	37721	gp40
98	GCT	3	3	9	21724	21732	gp22		126	GCA	3	3	9	37833	37841	gp40
99	CGG	3	6	18	22078	22095	gp22		127	GA	2	3	6	37888	37893	gp40
100	GC	2	3	6	22193	22198	gp22		128	ACG	3	3	9	38652	38660	gp42
101	GC	2	3	6	22256	22261	gp22		129	CG	2	3	6	38794	38799	gp43
102	GC	2	3	6	22357	22362	gp22		130	GC	2	3	6	39034	39039	gp43
103	CGC	3	4	12	22725	22736	gp23		131	TG	2	3	6	39519	39524	NC
104	CA	2	3	6	23690	23695	NC		132	CG	2	3	6	39856	39861	NC
105	GC	2	3	6	23715	23720	NC		133	GCG	3	3	9	40915	40923	NC
106	CA	2	3	6	23746	23751	NC		134	ACG	3	3	9	41100	41108	gp47
107	GC	2	3	6	23876	23881	gp26		135	CG	2	3	6	41208	41213	gp47
108	CG	2	3	6	24134	24139	gp26		136	ACT	3	3	9	41772	41780	gp47
109	CG	2	3	6	24704	24709	gp27		137	CG	2	3	6	41879	41884	gp47
110	CG	2	3	6	24737	24742	gp27		138	GC	2	3	6	42382	42387	gp48
111	GC	2	3	6	24774	24779	gp27		139	GC	2	3	6	42652	42657	gp48
112	CG	2	3	6	24853	24858	gp27		140	CG	2	3	6	43045	43050	gp48
113	GT	2	3	6	24907	24912	gp27		141	CG	2	3	6	43165	43170	gp48
114	CG	2	3	6	25178	25183	gp27		142	ACG	3	3	9	43647	43655	NC
115	CG	2	3	6	25465	25470	gp27		143	CG	2	3	6	43658	43663	NC
116	G	1	6	6	25670	25675	gp27		144	GGC	3	3	9	43865	43873	NC
117	GC	2	3	6	26091	26096	NC		145	GTC	3	3	9	44060	44068	NC
118	AC	2	3	6	26144	26149	gp28		146	CG	2	3	6	44653	44658	NC
119	GC	2	3	6	26548	26553	gp29		147	CG	2	4	8	45065	45072	NC
120	CGGGCT	6	3	18	26684	26701	gp29		148	CG	2	3	6	45266	45271	NC
121	CG	2	3	6	27167	27172	gp30		149	GCG	3	3	9	45411	45419	NC
122	GC	2	3	6	27436	27441	NC		150	GCG	3	3	9	45709	45717	NC
123	CGA	3	3	9	27610	27618	NC		151	CG	2	3	6	46812	46817	NC
124	TC	2	3	6	27663	27668	NC		152	CGA	3	3	9	47050	47058	NC
125	GC	2	3	6	27861	27866	NC		153	ATG	3	3	9	47986	47994	NC
126	TCG	3	3	9	27891	27899	NC		154	CGG	3	3	9	48308	48316	NC
127	CGT	3	3	9	27901	27909	NC		155	GCG	3	3	9	48394	48402	NC
128	TCG	3	3	9	28069	28077	NC		156	GGC	3	3	9	48644	48652	NC
129	CG	2	3	6	28111	28116	NC		157	GCG	3	3	9	48957	48965	NC
130	CGT	3	3	9	29207	29215	NC		158	GC	2	3	6	49002	49007	NC
131	CGC	3	3	9	29789	29797	gp35		159	CGG	3	3	9	49089	49097	NC
132	CCG	3	3	9	29982	29990	gp36		160	GTC	3	3	9	49207	49215	NC
133	CGC	3	4	12	30002	30013	gp36		161	CG	2	3	6	49677	49682	NC
134	CGA	3	4	12	30246	30257	gp37		162	GTC	3	3	9	50587	50595	NC
135	AC	2	3	6	30267	30272	gp37		163	CG	2	4	8	50935	50942	NC
136	GC	2	3	6	30297	30302	gp37		164	TCG	3	4	12	51029	51040	NC
137	GC	2	3	6	30516	30521	gp37		165	GC	2	3	6	51237	51242	NC
138	CG	2	3	6	31011	31016	gp38		166	G	1	6	6	51838	51843	NC
139	GC	2	3	6	31093	31098	gp38		167	CGG	3	4	12	52112	52123	NC
140	C	1	6	6	31345	31350	gp39		168	TCG	3	3	9	52566	52574	NC
141	CGC	3	3	9	31410	31418	gp39		169	CG	2	3	6	52852	52857	NC
142	GC	2	3	6	31498	31503	gp40		170	CGG	3	3	9	52893	52901	NC
143	ACG	3	3	9	31597	31605	gp40		171	CG	2	3	6	52938	52943	NC
144	CA	2	3	6	31741	31746	gp40		172	CG	2	3	6	53267	53272	NC
145	CT	2	3	6	31811	31816	gp40		173	CGG	3	3	9	53922	53930	NC
146	AC	2	3	6	31896	31901	NC		174	TCG	3	4	12	55285	55296	NC
147	CGC	3	3	9	31975	31983	gp41		175	CG	2	3	6	55373	55378	NC
148	GC	2	3	6	31991	31996	gp41		176	CG	2	3	6	55586	55591	NC
149	GCA	3	3	9	32085	32093	gp41		177	CG	2	3	6	55722	55727	NC
150	AC	2	3	6	32449	32454	gp42		178	GGT	3	3	9	55760	55768	NC
151	CGA	3	3	9	32804	32812	gp43		179	CG	2	6	12	56865	56876	NC
152	GC	2	3	6	32858	32863	gp43		180	CG	2	3	6	57067	57072	NC
153	GC	2	3	6	33161	33166	gp45		181	AG	2	3	6	57211	57216	NC
154	CTG	3	3	9	33607	33615	gp47		182	CG	2	3	6	57355	57360	gp69
155	ACG	3	4	12	34217	34228	gp47		183	GC	2	3	6	57701	57706	gp69
156	CG	2	3	6	34576	34581	gp48		184	CGG	3	3	9	58213	58221	gp70
157	CA	2	3	6	34657	34662	gp48		185	AC	2	3	6	58247	58252	gp70
158	CG	2	3	6	34827	34832	gp48		186	CG	2	3	6	58331	58336	gp71
159	TC	2	3	6	35626	35631	gp49		187	CG	2	3	6	58596	58601	gp72
160	GC	2	3	6	35643	35648	gp49		188	CGA	3	3	9	58683	58691	gp73
161	GC	2	3	6	35738	35743	gp50		189	GC	2	3	6	58990	58995	gp73
162	CG	2	3	6	35779	35784	gp50		190	GC	2	3	6	59357	59362	gp74
163	TGC	3	3	9	35902	35910	gp50		191	GTC	3	3	9	59474	59482	gp74
164	GC	2	3	6	35947	35952	gp50		192	GAC	3	3	9	59729	59737	gp75
165	AC	2	3	6	36322	36327	gp51		193	CGC	3	3	9	59887	59895	gp75
166	CGA	3	3	9	36373	36381	gp51		194	GC	2	3	6	60195	60200	gp77
167	GCG	3	3	9	36674	36682	gp51		195	CG	2	3	6	60728	60733	gp79
168	GC	2	3	6	37031	37036	gp51		196	CG	2	3	6	60872	60877	gp79
169	CGA	3	3	9	37176	37184	gp52		197	CG	2	3	6	60991	60996	gp79
170	TC	2	3	6	37551	37556	gp52		198	CG	2	4	8	61124	61131	gp79
171	GC	2	4	8	37642	37649	gp53		199	CG	2	3	6	61163	61168	NC
172	GC	2	3	6	37925	37930	gp54		200	GC	2	3	6	61528	61533	NC
173	CG	2	3	6	38453	38458	gp55		201	GC	2	3	6	62253	62258	NC
174	CGA	3	3	9	38712	38720	gp55		202	CGC	3	3	9	62864	62872	NC
175	GC	2	3	6	38751	38756	gp55		203	GC	2	3	6	64140	64145	NC
176	CG	2	3	6	38817	38822	gp55		204	GT	2	3	6	64168	64173	NC
177	CGA	3	3	9	38916	38924	gp55		205	TCG	3	3	9	64391	64399	NC
178	CCGA	4	3	12	38984	38995	gp55		206	CG	2	3	6	64475	64480	NC
179	GC	2	3	6	39203	39208	gp55		207	ACG	3	3	9	64481	64489	NC
180	GCG	3	3	9	39440	39448	gp55		208	GC	2	3	6	65450	65455	NC
181	CG	2	3	6	39995	40000	gp57		209	CG	2	3	6	65460	65465	NC
182	CGC	3	3	9	40152	40160	gp58		210	CG	2	3	6	66071	66076	NC
183	CG	2	3	6	40498	40503	gp59		211	GC	2	3	6	66079	66084	NC
184	GC	2	3	6	40568	40573	NC		212	CGA	3	3	9	66356	66364	NC
185	CGC	3	5	15	40733	40747	gp60		213	CTG	3	3	9	66494	66502	NC
186	CG	2	3	6	41341	41346	gp62		214	CGC	3	4	12	66642	66653	NC
187	GC	2	3	6	41509	41514	gp63		215	GCC	3	3	9	67117	67125	NC
188	G	1	6	6	41913	41918	gp63		216	TCG	3	3	9	67430	67438	NC
189	G	1	6	6	41922	41927	gp63		217	GA	2	3	6	68493	68498	gp102
190	GC	2	3	6	42195	42200	gp63		218	CG	2	3	6	68914	68919	gp104
191	GGC	3	3	9	42229	42237	gp63		219	CGC	3	3	9	69111	69119	gp105
192	GC	2	3	6	42432	42437	gp64						1678
193	GC	2	3	6	42573	42578	gp64		M66	Consensus	Rep. Size	Iterations	Tract-size	Start	End	SSR Location in Gene
194	CG	2	3	6	43148	43153	gp66		1	CG	2	3	6	166	171	gp1
195	TG	2	3	6	43215	43220	gp66		2	GAC	3	3	9	280	288	gp1
196	G	1	6	6	43284	43289	gp66		3	GC	2	3	6	633	638	gp1
197	GC	2	4	8	43322	43329	gp67		4	GAC	3	3	9	787	795	gp1
198	CG	2	3	6	43502	43507	gp67		5	GC	2	3	6	1610	1615	gp2
199	GC	2	3	6	43689	43694	gp67		6	GC	2	3	6	2528	2533	gp4
200	CG	2	3	6	43859	43864	gp67		7	CG	2	3	6	2542	2547	gp4
201	GC	2	3	6	44231	44236	gp68		8	CG	2	3	6	3072	3077	gp4
202	CGC	3	3	9	44345	44353	gp68		9	CG	2	3	6	3308	3313	gp4
203	CA	2	3	6	44364	44369	gp68		10	AC	2	3	6	3316	3321	gp4
204	AC	2	3	6	44428	44433	gp68		11	GC	2	3	6	3428	3433	gp4
205	CG	2	3	6	44501	44506	gp69		12	GC	2	3	6	3618	3623	gp4
206	CG	2	3	6	44598	44603	gp69		13	GC	2	3	6	3788	3793	gp4
207	TCG	3	4	12	44605	44616	gp69		14	CG	2	3	6	4178	4183	NC
208	CG	2	3	6	44650	44655	gp69		15	AC	2	3	6	4207	4212	NC
209	CG	2	3	6	44850	44855	gp70		16	GC	2	3	6	4305	4310	NC
210	CG	2	3	6	44963	44968	gp70		17	GTC	3	3	9	4515	4523	NC
211	GC	2	3	6	45715	45720	gp72		18	CG	2	3	6	4784	4789	NC
212	CGC	3	3	9	45781	45789	gp72		19	GC	2	3	6	4989	4994	NC
213	TC	2	3	6	45893	45898	gp73		20	CG	2	3	6	5356	5361	gp7
214	GC	2	3	6	45899	45904	gp73		21	GAC	3	3	9	5599	5607	gp7
215	CG	2	3	6	45935	45940	gp73		22	GC	2	3	6	5843	5848	gp8
216	CGC	3	3	9	46426	46434	gp75		23	GC	2	3	6	6008	6013	gp8
217	GC	2	3	6	46474	46479	gp75		24	GGC	3	3	9	6138	6146	gp8
218	CG	2	3	6	46816	46821	NC		25	GC	2	3	6	6418	6423	gp8
219	CA	2	3	6	47394	47399	gp78		26	CCG	3	3	9	6448	6456	gp8
220	CGC	3	3	9	47877	47885	gp80		27	GCG	3	3	9	6489	6497	gp8
221	AC	2	3	6	48377	48382	gp81		28	GC	2	3	6	6636	6641	gp8
222	AC	2	3	6	48395	48400	gp81		29	CGA	3	3	9	6959	6967	gp8
223	GC	2	3	6	48520	48525	gp82		30	GC	2	3	6	6994	6999	gp8
224	AC	2	3	6	48546	48551	gp82		31	GC	2	3	6	7475	7480	gp8
225	CG	2	3	6	48557	48562	gp82		32	GCG	3	3	9	8156	8164	gp9
226	ACC	3	3	9	48884	48892	NC		33	GGT	3	3	9	8245	8253	gp9
227	C	1	7	7	48931	48937	NC		34	GCG	3	3	9	8255	8263	gp9
228	C	1	7	7	48977	48983	NC		35	GC	2	3	6	8347	8352	gp9
				1655					36	GC	2	3	6	8531	8536	gp9
M6	Consensus	Rep. Size	Iterations	Tract-size	Start	End	NC		37	GC	2	3	6	8572	8577	gp9
1	T	1	9	9	8	16	gp1		38	CG	2	3	6	9261	9266	gp9
2	CG	2	4	8	162	169	gp1		39	CGC	3	3	9	9271	9279	gp9
3	GC	2	3	6	387	392	gp2		40	GGC	3	3	9	9541	9549	gp9
4	GT	2	3	6	749	754	gp2		41	CG	2	3	6	9822	9827	gp9
5	GAG	3	3	9	1106	1114	gp2		42	AG	2	3	6	10291	10296	NC
6	GC	2	5	10	1518	1527	gp2		43	CCG	3	3	9	10459	10467	gp11
7	CA	2	3	6	1672	1677	gp2		44	CGC	3	3	9	10610	10618	gp11
8	CTG	3	3	9	1736	1744	gp2		45	CG	2	3	6	11293	11298	gp11
9	GC	2	3	6	2035	2040	gp3		46	GC	2	3	6	11750	11755	gp11
10	GC	2	3	6	2268	2273	gp3		47	GC	2	3	6	11826	11831	gp11
11	GC	2	3	6	2341	2346	gp3		48	TC	2	3	6	12228	12233	NC
12	GT	2	3	6	2734	2739	gp3		49	CGC	3	4	12	12295	12306	gp12
13	GC	2	3	6	3008	3013	gp3		50	CG	2	3	6	12641	12646	gp12
14	CCG	3	3	9	3268	3276	gp3		51	GCT	3	3	9	12647	12655	gp12
15	CGA	3	3	9	3377	3385	gp3		52	GCG	3	3	9	12729	12737	gp12
16	CGA	3	3	9	3389	3397	gp3		53	GC	2	3	6	12769	12774	gp12
17	CGA	3	3	9	3472	3480	gp4		54	GGC	3	3	9	13299	13307	gp13
18	CG	2	4	8	3658	3665	gp4		55	CG	2	3	6	13569	13574	gp13
19	CGA	3	3	9	3715	3723	gp4		56	GC	2	3	6	14534	14539	gp15
20	CG	2	3	6	3778	3783	gp4		57	CCG	3	3	9	14572	14580	gp15
21	GC	2	3	6	3908	3913	gp4		58	GT	2	3	6	14768	14773	gp16
22	CG	2	3	6	4249	4254	gp4		59	GC	2	3	6	14927	14932	gp16
23	AG	2	3	6	4370	4375	gp4		60	GC	2	3	6	15338	15343	NC
24	GC	2	3	6	4622	4627	gp4		61	TAC	3	3	9	16111	16119	gp17
25	CG	2	3	6	4815	4820	gp5		62	GCG	3	3	9	16524	16532	NC
26	CCG	3	3	9	5014	5022	gp5		63	AC	2	3	6	16558	16563	NC
27	GC	2	3	6	5065	5070	gp6		64	CG	2	3	6	16953	16958	gp19
28	GC	2	4	8	5388	5395	gp6		65	AG	2	3	6	17155	17160	gp19
29	CG	2	3	6	5656	5661	gp6		66	CAC	3	3	9	17442	17450	gp20
30	GC	2	3	6	5802	5807	gp6		67	GC	2	3	6	17534	17539	gp20
31	CGA	3	3	9	5892	5900	gp6		68	GC	2	3	6	17598	17603	gp20
32	CG	2	3	6	5918	5923	gp7		69	CGC	3	3	9	17799	17807	gp20
33	C	1	6	6	6262	6267	gp8		70	CG	2	3	6	18067	18072	gp21
34	CGA	3	3	9	6725	6733	gp8		71	GC	2	3	6	18195	18200	gp21
35	CG	2	3	6	6925	6930	gp9		72	GC	2	3	6	18305	18310	gp22
36	CG	2	3	6	7172	7177	gp9		73	CGG	3	3	9	18484	18492	gp22
37	CG	2	3	6	7233	7238	gp10		74	GC	2	3	6	18841	18846	gp23
38	CGA	3	3	9	7419	7427	gp11		75	GC	2	3	6	19656	19661	gp24
39	CGC	3	3	9	7661	7669	gp11		76	GCG	3	3	9	19819	19827	gp24
40	CGA	3	3	9	7778	7786	gp12		77	GCG	3	3	9	19912	19920	gp24
41	GC	2	3	6	7916	7921	gp12		78	GC	2	3	6	20027	20032	gp24
42	CGC	3	3	9	7919	7927	gp13		79	GC	2	3	6	20278	20283	gp24
43	GC	2	3	6	8334	8339	gp13		80	CG	2	3	6	20402	20407	gp24
44	CA	2	3	6	8438	8443	gp13		81	GC	2	3	6	20417	20422	gp24
45	ACA	3	3	9	8651	8659	gp15		82	GC	2	3	6	20789	20794	gp24
46	TG	2	3	6	8842	8847	gp15		83	CTG	3	3	9	21238	21246	gp24
47	CG	2	3	6	9276	9281	gp14		84	CGG	3	3	9	21318	21326	gp24
48	CGA	3	3	9	10096	10104	gp14		85	GC	2	3	6	21383	21388	gp24
49	GC	2	3	6	10295	10300	gp14		86	GGC	3	3	9	21462	21470	gp24
50	GC	2	3	6	10498	10503	gp14		87	GC	2	3	6	21914	21919	gp24
51	CGC	3	3	9	10501	10509	gp16		88	AAG	3	3	9	22969	22977	gp24
52	CG	2	3	6	10752	10757	gp17		89	GC	2	3	6	23399	23404	gp24
53	GC	2	3	6	11055	11060	gp17		90	CGG	3	3	9	23469	23477	gp24
54	GC	2	3	6	11089	11094	gp17		91	GC	2	3	6	23585	23590	gp24
55	CG	2	4	8	11105	11112	gp17		92	GCG	3	3	9	23708	23716	gp24
56	GC	2	3	6	11146	11151	gp17		93	GCG	3	3	9	24449	24457	gp24
57	GC	2	3	6	11163	11168	gp17		94	GT	2	3	6	24494	24499	gp24
58	GC	2	3	6	11493	11498	gp17		95	GC	2	3	6	25924	25929	gp25
59	GGC	3	3	9	11538	11546	gp17		96	GC	2	3	6	26036	26041	gp25
60	GC	2	3	6	12536	12541	gp17		97	GC	2	3	6	26184	26189	gp25
61	CG	2	3	6	12867	12872	gp17		98	CGC	3	3	9	26416	26424	gp25
62	CGA	3	3	9	13074	13082	gp17		99	CG	2	3	6	26969	26974	gp26
63	CGC	3	3	9	13146	13154	gp17		100	CGA	3	3	9	28553	28561	gp27
64	GC	2	3	6	13232	13237	gp17		101	GC	2	3	6	28669	28674	gp27
65	GC	2	3	6	13473	13478	gp17		102	CGT	3	3	9	28781	28789	gp27
66	CG	2	3	6	13880	13885	gp17		103	ACG	3	3	9	28834	28842	gp27
67	CGG	3	4	12	14028	14039	gp17		104	GT	2	3	6	29047	29052	gp27
68	GC	2	3	6	14123	14128	gp17		105	GC	2	3	6	29236	29241	gp27
69	GCA	3	3	9	14439	14447	gp17		106	GC	2	3	6	29518	29523	gp27
70	GCA	3	3	9	14451	14459	gp18		107	GC	2	3	6	29778	29783	gp27
71	CG	2	3	6	14838	14843	gp18		108	GC	2	3	6	29980	29985	gp27
72	CG	2	3	6	14947	14952	gp18		109	CGG	3	3	9	30433	30441	gp28
73	GTG	3	3	9	15029	15037	gp18		110	GCG	3	3	9	30492	30500	gp28
74	CG	2	3	6	15090	15095	gp18		111	GCG	3	3	9	30606	30614	gp28
75	GGC	3	3	9	15270	15278	gp18		112	CG	2	3	6	30696	30701	gp28
76	CG	2	3	6	15300	15305	gp18		113	CGG	3	3	9	30736	30744	gp28
77	TG	2	3	6	15358	15363	gp18		114	CG	2	3	6	30816	30821	gp28
78	CCG	3	3	9	15606	15614	gp18		115	CGG	3	3	9	31129	31137	gp28
79	GC	2	3	6	15785	15790	gp19		116	GCG	3	3	9	31266	31274	gp28
80	CG	2	3	6	16374	16379	gp19		117	CGG	3	3	9	31468	31476	gp28
81	GC	2	3	6	16463	16468	gp19		118	CA	2	3	6	31699	31704	gp29
82	GTC	3	3	9	16676	16684	gp19		119	CCG	3	3	9	32192	32200	gp29
83	GC	2	3	6	16981	16986	gp19		120	GCC	3	3	9	32467	32475	gp29
84	TCG	3	3	9	17265	17273	gp19		121	GGC	3	3	9	32596	32604	gp29
85	GT	2	4	8	17470	17477	gp19		122	GC	2	3	6	33412	33417	gp31
86	G	1	7	7	17554	17560	NC		123	CG	2	3	6	34091	34096	gp32
87	GA	2	3	6	18112	18117	gp20		124	AC	2	3	6	34765	34770	gp34
88	CGT	3	3	9	18716	18724	gp20		125	CG	2	3	6	35096	35101	gp34
89	GC	2	3	6	18800	18805	gp20		126	GCG	3	3	9	35099	35107	gp34
90	CGC	3	4	12	18826	18837	gp20		127	CG	2	3	6	35637	35642	gp35
91	CGT	3	3	9	18946	18954	gp21		128	GC	2	3	6	35683	35688	gp35
92	CGA	3	3	9	19325	19333	gp21		129	CG	2	3	6	35833	35838	gp35
93	GC	2	3	6	19437	19442	gp21		130	GC	2	3	6	35857	35862	gp35
94	GC	2	3	6	19732	19737	gp21		131	GAG	3	3	9	36150	36158	gp36
95	AC	2	3	6	19813	19818	gp21		132	A	1	6	6	36496	36501	gp37
96	GC	2	3	6	20181	20186	gp21		133	CA	2	3	6	36697	36702	gp38
97	GC	2	3	6	20191	20196	gp21		134	TG	2	3	6	36807	36812	gp38
98	CGG	3	3	9	20405	20413	gp21		135	CGG	3	3	9	37240	37248	gp38
99	TC	2	3	6	20642	20647	gp22		136	GC	2	3	6	37469	37474	gp38
100	GC	2	3	6	21435	21440	gp22		137	GC	2	3	6	37559	37564	gp38
101	CG	2	3	6	21501	21506	gp22		138	GCT	3	3	9	37615	37623	gp38
102	TCG	3	3	9	22008	22016	gp23		139	GCG	3	3	9	37833	37841	NC
103	GC	2	3	6	22410	22415	NC		140	GC	2	3	6	37940	37945	NC
104	AG	2	3	6	22489	22494	gp24		141	GGT	3	3	9	38651	38659	NC
105	GC	2	3	6	22528	22533	gp24		142	GCG	3	3	9	39413	39421	NC
106	GC	2	3	6	22551	22556	gp25		143	CAG	3	3	9	39810	39818	gp43
107	CGG	3	3	9	22938	22946	gp26		144	GC	2	3	6	39977	39982	gp43
108	GC	2	3	6	23116	23121	gp26		145	CG	2	3	6	40707	40712	gp43
109	GCG	3	3	9	23424	23432	gp26		146	CG	2	3	6	40721	40726	gp43
110	GC	2	3	6	23513	23518	gp26		147	GC	2	3	6	41204	41209	gp43
111	CAG	3	3	9	23843	23851	gp26		148	GCG	3	3	9	41425	41433	gp44
112	GTC	3	3	9	23897	23905	gp27		149	GGC	3	3	9	41537	41545	gp44
113	ACG	3	3	9	24167	24175	gp27		150	CG	2	3	6	41924	41929	gp44
114	GC	2	3	6	24246	24251	gp27		151	GCG	3	3	9	41927	41935	gp44
115	CG	2	3	6	24344	24349	gp27		152	CGA	3	3	9	42397	42405	gp44
116	GC	2	3	6	24855	24860	gp27,		153	CTG	3	3	9	42476	42484	gp44
117	AC	2	3	6	25203	25208	gp29		154	GC	2	3	6	43451	43456	NC
118	CCG	3	3	9	25495	25503	NC		155	GCG	3	4	12	43529	43540	NC
119	CGA	3	4	12	25839	25850	NC		156	CGT	3	3	9	44161	44169	NC
120	CG	2	3	6	26046	26051	NC		157	GC	2	3	6	44361	44366	NC
121	TA	2	3	6	26052	26057	NC		158	GC	2	3	6	45489	45494	NC
122	GC	2	3	6	26746	26751	NC		159	CGG	3	3	9	45579	45587	NC
123	GC	2	3	6	27374	27379	gp33		160	CGT	3	3	9	45930	45938	NC
124	CGC	3	3	9	27646	27654	gp34		161	GCG	3	3	9	46033	46041	NC
125	CGC	3	3	9	27862	27870	gp35		162	GC	2	3	6	46103	46108	NC
126	GC	2	4	8	28389	28396	gp35		163	GGT	3	3	9	46378	46386	NC
127	CGC	3	3	9	28439	28447	gp35		164	CG	2	3	6	46473	46478	NC
128	CG	2	3	6	28510	28515	gp35		165	GC	2	3	6	46737	46742	NC
129	GC	2	3	6	28604	28609	gp36		166	CCA	3	3	9	47094	47102	NC
130	CGC	3	4	12	28834	28845	gp36		167	GA	2	3	6	47291	47296	NC
131	CG	2	3	6	28938	28943	gp36		168	GC	2	3	6	47456	47461	NC
132	GC	2	3	6	29020	29025	gp37		169	GC	2	3	6	47714	47719	NC
133	GC	2	3	6	29229	29234	gp37		170	GC	2	3	6	47944	47949	NC
134	CG	2	3	6	29247	29252	gp38		171	GC	2	3	6	48232	48237	NC
135	ACG	3	3	9	29479	29487	gp38		172	CAG	3	3	9	48464	48472	NC
136	CCG	3	3	9	29590	29598	NC		173	CG	2	3	6	48562	48567	NC
137	GA	2	4	8	29776	29783	gp39		174	CGG	3	3	9	48713	48721	NC
138	CCG	3	3	9	30015	30023	gp39		175	CG	2	3	6	48975	48980	NC
139	GC	2	3	6	30127	30132	gp41		176	GC	2	3	6	49407	49412	NC
140	CG	2	3	6	30576	30581	gp41		177	GC	2	3	6	49524	49529	NC
141	CG	2	3	6	30706	30711	gp43		178	CGG	3	3	9	49954	49962	NC
142	CG	2	3	6	31140	31145	gp44		179	CCT	3	3	9	50167	50175	NC
143	CG	2	3	6	31355	31360	gp46		180	CG	2	3	6	50291	50296	NC
144	GC	2	3	6	31593	31598	gp46		181	CGG	3	3	9	50643	50651	NC
145	CGC	3	3	9	31596	31604	gp46gp47,gp47		182	GC	2	3	6	50669	50674	NC
146	GAC	3	3	9	31679	31687	gp47		183	GCC	3	3	9	51961	51969	NC
147	GCT	3	3	9	31775	31783	gp47		184	GC	2	3	6	52006	52011	NC
148	ACG	3	4	12	32386	32397	gp48		185	GTC	3	3	9	52479	52487	NC
149	GC	2	3	6	32720	32725	gp48		186	GCG	3	3	9	52622	52630	NC
150	GC	2	3	6	32790	32795	gp48		187	GC	2	3	6	52870	52875	NC
151	CG	2	3	6	32908	32913	gp48		188	CG	2	3	6	52940	52945	NC
152	AC	2	3	6	33007	33012	gp48		189	CCT	3	3	9	53155	53163	NC
153	GCC	3	3	9	33013	33021	gp48		190	GC	2	3	6	53167	53172	NC
154	CGC	3	3	9	33058	33066	gp48		191	GC	2	3	6	53508	53513	NC
155	CGA	3	3	9	33331	33339	gp48		192	CGG	3	3	9	53518	53526	NC
156	ACG	3	3	9	33471	33479	gp49		193	TCG	3	3	9	53837	53845	NC
157	CGC	3	3	9	33618	33626	gp50		194	TGT	3	3	9	54949	54957	NC
158	AC	2	3	6	34043	34048	gp50		195	GC	2	3	6	55254	55259	NC
159	CGA	3	3	9	34205	34213	gp50		196	CG	2	3	6	55312	55317	NC
160	CGA	3	3	9	34355	34363	gp50		197	CG	2	3	6	55522	55527	NC
161	CG	2	3	6	34462	34467	gp50		198	CGC	3	3	9	55574	55582	NC
162	TCG	3	3	9	34732	34740	gp50		199	GC	2	3	6	55622	55627	NC
163	GC	2	3	6	34900	34905	gp51		200	GC	2	3	6	55665	55670	NC
164	CGA	3	3	9	35020	35028	gp51		201	GC	2	3	6	55797	55802	NC
165	GC	2	3	6	35152	35157	gp51		202	GC	2	3	6	55811	55816	NC
166	TC	2	3	6	35392	35397	gp52		203	TTC	3	3	9	55951	55959	NC
167	G	1	6	6	35577	35582	gp52		204	GC	2	4	8	56429	56436	gp60
168	CG	2	3	6	35645	35650	gp53		205	GCG	3	3	9	56481	56489	gp60
169	GC	2	3	6	35765	35770	gp53		206	CGG	3	3	9	56539	56547	gp60
170	CG	2	3	6	35875	35880	gp54		207	ACG	3	3	9	56839	56847	gp60
171	CA	2	3	6	36229	36234	gp54		208	GC	2	3	6	56863	56868	NC
172	GGC	3	3	9	36316	36324	gp54		209	GC	2	3	6	56909	56914	gp61
173	TCG	3	3	9	36609	36617	gp54		210	TG	2	3	6	57046	57051	gp61
174	GC	2	3	6	36672	36677	gp54		211	CG	2	3	6	57053	57058	gp61
175	CG	2	3	6	36741	36746	gp54		212	AGG	3	3	9	57179	57187	gp61
176	GC	2	3	6	36766	36771	gp54		213	GC	2	3	6	57507	57512	gp62
177	GC	2	3	6	36782	36787	gp54		214	CG	2	3	6	58668	58673	gp67
178	GCG	3	3	9	36969	36977	gp54		215	GC	2	3	6	58691	58696	gp67
179	CG	2	3	6	37064	37069	gp57		216	GC	2	3	6	58912	58917	gp67
180	CGA	3	3	9	37800	37808	gp57		217	GAC	3	3	9	59019	59027	gp67
181	CGC	3	3	9	37944	37952	gp58		218	GC	2	3	6	59108	59113	gp68
182	CG	2	4	8	38287	38294	gp58		219	GC	2	3	6	59605	59610	NC
183	GC	2	3	6	38545	38550	gp60		220	GAC	3	3	9	60042	60050	gp71
184	GC	2	3	6	38713	38718	gp61		221	CTG	3	3	9	60081	60089	gp71
185	GC	2	3	6	38836	38841	gp61		222	GC	2	3	6	60173	60178	gp71
186	GC	2	3	6	39004	39009	gp61		223	GCC	3	3	9	60564	60572	gp71
187	CGC	3	3	9	39007	39015	gp63		224	GCG	3	4	12	60772	60783	NC
188	GC	2	3	6	39405	39410	gp63		225	AC	2	3	6	60809	60814	NC
189	CG	2	3	6	39647	39652	gp63		226	GC	2	3	6	61085	61090	gp73
190	GT	2	3	6	39692	39697	gp63		227	CG	2	3	6	61460	61465	NC
191	AG	2	3	6	39804	39809	gp63		228	GC	2	3	6	61821	61826	NC
192	GC	2	3	6	39812	39817	gp63		229	CG	2	3	6	61892	61897	NC
193	GC	2	3	6	39999	40004	gp64		230	GC	2	3	6	62093	62098	NC
194	GC	2	3	6	40299	40304	gp64		231	CG	2	3	6	62313	62318	NC
195	CG	2	3	6	40398	40403	gp64		232	GC	2	3	6	62445	62450	NC
196	CG	2	3	6	40430	40435	gp64		233	GC	2	3	6	62933	62938	NC
197	GC	2	3	6	40622	40627	gp64		234	TCG	3	3	9	63286	63294	NC
198	CG	2	3	6	40635	40640	gp64		235	CG	2	3	6	63671	63676	NC
199	CA	2	3	6	40693	40698	gp65		236	GC	2	3	6	63958	63963	NC
200	GC	2	3	6	40849	40854	gp65		237	GC	2	3	6	64180	64185	NC
201	TG	2	3	6	40915	40920	gp66		238	GC	2	3	6	64422	64427	NC
202	GC	2	4	8	41019	41026	gp66		239	GCC	3	3	9	64444	64452	NC
203	GC	2	3	6	41299	41304	gp66		240	CG	2	3	6	64787	64792	NC
204	AGC	3	3	9	41567	41575	gp67		241	GCG	3	3	9	64847	64855	NC
205	CG	2	3	6	42032	42037	gp67		242	AC	2	3	6	64881	64886	NC
206	GC	2	4	8	42053	42060	gp67		243	GC	2	3	6	64970	64975	NC
207	CGC	3	3	9	42074	42082	NC		244	GCC	3	3	9	65475	65483	NC
208	ACC	3	4	12	42545	42556	NC		245	GC	2	3	6	65907	65912	NC
209	AG	2	3	6	42570	42575	gp69		246	GC	2	3	6	65977	65982	NC
210	CG	2	3	6	42894	42899	gp70		247	GCG	3	3	9	65986	65994	NC
211	GC	2	3	6	43188	43193	gp70		248	GCG	3	3	9	66297	66305	NC
212	GT	2	3	6	43260	43265	gp72		249	TC	2	3	6	66418	66423	NC
213	AAC	3	3	9	43557	43565	gp72		250	GGT	3	3	9	66596	66604	NC
214	CGC	3	3	9	43649	43657	NC		251	GC	2	3	6	66700	66705	NC
215	CAC	3	3	9	43906	43914	gp74		252	GC	2	3	6	67130	67135	NC
216	GC	2	3	6	44262	44267	gp74		253	GC	2	3	6	67151	67156	NC
217	GC	2	3	6	44315	44320	gp74		254	GC	2	3	6	67669	67674	NC
218	CG	2	3	6	44321	44326	gp75		255	CGC	3	3	9	67905	67913	NC
219	CG	2	3	6	44703	44708	gp77		256	GC	2	3	6	68074	68079	NC
220	GC	2	3	6	45192	45197	gp77		257	CG	2	3	6	68380	68385	NC
221	CGC	3	3	9	45321	45329	gp77		258	GGT	3	3	9	68409	68417	NC
222	AC	2	3	6	45332	45337	NC		259	GT	2	3	6	68449	68454	NC
223	CAGC	4	3	12	45418	45429	NC		260	GC	2	3	6	68500	68505	NC
224	C	1	7	7	45527	45533	NC		261	CA	2	3	6	68527	68532	NC
225	C	1	6	6	45573	45578			262	GCG	3	3	9	68903	68911	NC
				1625					263	GCG	3	3	9	69376	69384	NC
M7	Consensus	Rep. Size	Iterations	Tract-size	Start	End	SSR Location in Gene		264	AC	2	3	6	69410	69415	NC
1	TC	2	4	8	10	17	NC		265	GC	2	3	6	69585	69590	NC
2	G	1	6	6	41	46	NC		266	GCG	3	3	9	70038	70046	NC
3	GC	2	3	6	810	815	gp2						1916
4	GC	2	3	6	996	1001	gp3		M67	Consensus	Rep. Size	Iterations	Tract-size	Start	End	SSR Location in Gene
5	T	1	6	6	1203	1208	gp4		1	GAC	3	3	9	280	288	gp1
6	GT	2	3	6	1335	1340	gp4		2	GAC	3	3	9	787	795	gp1
7	CG	2	3	6	2124	2129	gp4		3	GC	2	3	6	874	879	gp2
8	GT	2	3	6	3245	3250	gp5		4	GAC	3	3	9	1646	1654	gp2
9	AGC	3	3	9	3443	3451	gp5		5	GC	2	3	6	1877	1882	gp3
10	CG	2	3	6	3762	3767	gp5		6	GC	2	3	6	2068	2073	gp3
11	ACG	3	4	12	3938	3949	gp5		7	GCC	3	3	9	2236	2244	gp3
12	GGC	3	3	9	4137	4145	gp5		8	TGG	3	3	9	2269	2277	gp3
13	G	1	6	6	4311	4316	NC		9	GC	2	3	6	2520	2525	gp4
14	GGT	3	3	9	4626	4634	gp6		10	GC	2	4	8	2760	2767	gp4
15	CG	2	3	6	4792	4797	gp6		11	CG	2	3	6	3088	3093	gp4
16	GC	2	3	6	5010	5015	gp6		12	CG	2	3	6	3324	3329	gp4
17	GC	2	3	6	5103	5108	gp6		13	GC	2	3	6	3444	3449	gp4
18	GGC	3	3	9	5502	5510	gp7		14	GC	2	3	6	3557	3562	gp4
19	GCG	3	3	9	6028	6036	gp7		15	GC	2	3	6	3634	3639	gp4
20	TA	2	3	6	6080	6085	,gp8		16	GC	2	3	6	3804	3809	gp4
21	CG	2	3	6	6254	6259	gp8		17	CG	2	3	6	3877	3882	gp4
22	TG	2	3	6	6747	6752	gp8		18	GC	2	3	6	4593	4598	gp6
23	CT	2	3	6	7657	7662	gp9		19	GTT	3	3	9	4731	4739	gp7
24	GTG	3	3	9	7697	7705	gp9		20	CG	2	3	6	4761	4766	gp7
25	T	1	6	6	7799	7804	gp10		21	TCG	3	3	9	4972	4980	gp7
26	G	1	6	6	8465	8470	gp11,		22	CG	2	3	6	5031	5036	gp7
27	GC	2	3	6	8817	8822	gp12		23	CG	2	3	6	5434	5439	gp8
28	GAC	3	3	9	9256	9264	gp13		24	GAC	3	3	9	5660	5668	gp8
29	G	1	6	6	9911	9916	NC		25	CGA	3	3	9	5985	5993	gp9
30	GC	2	3	6	10181	10186	gp15		26	GC	2	3	6	6069	6074	gp9
31	CG	2	3	6	10942	10947	gp16		27	GC	2	3	6	6324	6329	gp9
32	CG	2	3	6	11374	11379	gp16		28	CG	2	3	6	6443	6448	gp9
33	AGC	3	3	9	11549	11557	gp16		29	GC	2	3	6	6479	6484	gp9
34	GCG	3	3	9	11604	11612	gp16		30	CCG	3	3	9	6545	6553	gp9
35	GC	2	3	6	13701	13706	gp16		31	GC	2	3	6	6697	6702	gp9
36	G	1	6	6	13968	13973	gp16		32	GC	2	3	6	6870	6875	gp9
37	CGT	3	3	9	14195	14203	gp16		33	GC	2	3	6	7069	7074	gp9
38	GCA	3	3	9	15768	15776	gp16		34	GGC	3	3	9	7251	7259	gp9
39	GC	2	3	6	15964	15969	gp17		35	GC	2	4	8	7311	7318	gp9
40	TG	2	3	6	16346	16351	gp17		36	CGG	3	3	9	7936	7944	gp10
41	CG	2	3	6	16489	16494	gp17		37	GCG	3	3	9	8217	8225	gp10
42	GC	2	3	6	16891	16896	gp18		38	GGT	3	3	9	8306	8314	gp10
43	GC	2	3	6	17640	17645	gp18		39	GCG	3	3	9	8316	8324	gp10
44	CGG	3	3	9	17746	17754	gp18		40	GC	2	3	6	8408	8413	gp10
45	CG	2	3	6	18119	18124	gp18		41	CCG	3	3	9	9208	9216	gp10
46	G	1	6	6	18560	18565	NC		42	GGC	3	3	9	9614	9622	gp10
47	GC	2	3	6	18742	18747	gp19		43	GCG	3	3	9	10125	10133	gp11
48	CG	2	3	6	18989	18994	gp19		44	AG	2	3	6	10367	10372	NC
49	TG	2	3	6	19712	19717	gp20		45	GC	2	3	6	10565	10570	gp12
50	GC	2	5	10	19749	19758	gp20		46	CG	2	3	6	11390	11395	gp12
51	CG	2	3	6	19972	19977	gp20		47	GC	2	3	6	11847	11852	gp12
52	CG	2	4	8	20404	20411	gp20		48	CG	2	3	6	11922	11927	gp12
53	CG	2	3	6	20636	20641	gp20		49	TC	2	3	6	12325	12330	NC
54	ACG	3	3	9	21315	21323	gp20		50	CG	2	3	6	12730	12735	gp13
55	GT	2	3	6	21511	21516	gp20		51	CTG	3	3	9	12737	12745	gp13
56	CGG	3	3	9	21614	21622	gp20		52	GC	2	3	6	12804	12809	gp13
57	TGG	3	3	9	22397	22405	gp21		53	GCG	3	3	9	12818	12826	gp13
58	GC	2	3	6	22839	22844	gp21		54	GC	2	3	6	12858	12863	gp13
59	CGA	3	3	9	22975	22983	gp22		55	GGC	3	3	9	13395	13403	gp14
60	CT	2	3	6	23241	23246	gp22		56	CG	2	3	6	13669	13674	gp14
61	GC	2	3	6	23318	23323	gp23		57	CGG	3	3	9	14357	14365	gp15
62	GT	2	3	6	23724	23729	gp24		58	CCG	3	4	12	14680	14691	gp16
63	GT	2	3	6	24508	24513	gp25		59	GC	2	3	6	15446	15451	NC
64	CG	2	5	10	24546	24555	gp25		60	GCC	3	3	9	16146	16154	gp18
65	G	1	6	6	24832	24837	gp25		61	TAC	3	3	9	16219	16227	gp18
66	GCC	3	3	9	25252	25260	gp25		62	CGC	3	3	9	16248	16256	gp18
67	GC	2	3	6	25927	25932	gp26		63	CGG	3	3	9	16478	16486	gp19
68	GC	2	3	6	26388	26393	gp26		64	GCG	3	3	9	16661	16669	NC
69	CG	2	4	8	26676	26683	gp27		65	AC	2	3	6	16695	16700	NC
70	GA	2	3	6	27338	27343	gp29		66	CG	2	3	6	17069	17074	gp20
71	GC	2	3	6	27470	27475	gp29		67	GC	2	3	6	17648	17653	gp21
72	T	1	6	6	28043	28048	NC		68	CGC	3	3	9	17913	17921	gp21
73	GC	2	3	6	28145	28150	NC		69	CG	2	3	6	18225	18230	gp22
74	TC	2	3	6	28273	28278	NC		70	CG	2	3	6	18421	18426	gp23
75	GC	2	3	6	28626	28631	NC		71	GCG	3	3	9	18603	18611	gp23
76	CG	2	3	6	28690	28695	NC		72	CG	2	3	6	19013	19018	gp24
77	AG	2	3	6	29742	29747	NC		73	ACC	3	3	9	19239	19247	gp24
78	CG	2	4	8	29763	29770	NC		74	GC	2	3	6	20104	20109	gp25
79	C	1	7	7	29941	29947	NC		75	GCG	3	3	9	20140	20148	gp25
80	C	1	7	7	29950	29956	NC		76	GCG	3	3	9	20198	20206	gp25
81	AG	2	3	6	30457	30462	gp36		77	GT	2	3	6	20345	20350	gp25
82	CG	2	3	6	30625	30630	gp36		78	GC	2	3	6	20506	20511	gp25
83	CGA	3	3	9	30922	30930	gp36		79	CG	2	3	6	20630	20635	gp25
84	GGC	3	3	9	30967	30975	gp36		80	GC	2	3	6	20645	20650	gp25
85	GC	2	3	6	30987	30992	gp36		81	GC	2	3	6	21017	21022	gp25
86	GCG	3	3	9	31397	31405	gp36		82	CGG	3	3	9	21546	21554	gp25
87	GC	2	3	6	31445	31450	gp36		83	GGC	3	3	9	21690	21698	gp25
88	GC	2	3	6	32350	32355	NC		84	GC	2	3	6	22250	22255	gp25
89	TG	2	4	8	32367	32374	NC		85	AAG	3	3	9	23197	23205	gp25
90	GC	2	3	6	32573	32578	NC		86	CGG	3	3	9	23697	23705	gp25
91	GC	2	3	6	32839	32844	NC		87	GCG	3	3	9	23825	23833	gp25
92	CGA	3	3	9	32887	32895	NC		88	GCG	3	3	9	24671	24679	gp25
93	ACA	3	4	12	33143	33154	gp39		89	CGG	3	3	9	25263	25271	gp25
94	GC	2	3	6	33193	33198	gp39		90	CG	2	3	6	26038	26043	gp26
95	CG	2	3	6	33413	33418	gp40		91	GC	2	3	6	26146	26151	gp26
96	GT	2	3	6	33965	33970	gp42		92	GC	2	3	6	26406	26411	gp26
97	A	1	6	6	34054	34059	gp43		93	GT	2	3	6	26689	26694	gp26
98	GA	2	3	6	34126	34131	gp43		94	CA	2	3	6	27118	27123	gp27
99	G	1	6	6	34511	34516	NC		95	GC	2	3	6	27124	27129	gp27
100	TG	2	3	6	34519	34524	NC		96	GC	2	3	6	27991	27996	gp27
101	GC	2	3	6	34833	34838	gp44		97	GC	2	3	6	28891	28896	gp28
102	CG	2	4	8	35092	35099	gp45		98	ACG	3	3	9	29056	29064	gp28
103	AC	2	3	6	35569	35574	gp46		99	GT	2	3	6	29269	29274	gp28
104	CT	2	3	6	36535	36540	gp47		100	GC	2	3	6	30000	30005	gp28
105	GC	2	3	6	37472	37477	gp49		101	CGG	3	3	9	30784	30792	gp29
106	GC	2	3	6	37604	37609	gp49		102	GC	2	3	6	30801	30806	gp29
107	GC	2	3	6	37855	37860	NC		103	CG	2	3	6	30912	30917	gp29
108	AAG	3	3	9	38350	38358	NC		104	CGG	3	3	9	30952	30960	gp29
109	CG	2	3	6	38872	38877	gp53		105	CGGTGG	6	3	18	31117	31134	gp29
110	CG	2	3	6	38911	38916	gp53		106	GCG	3	3	9	31203	31211	gp29
111	CG	2	3	6	38992	38997	gp53		107	CGG	3	3	9	31345	31353	gp29
112	GC	2	3	6	39293	39298	gp53		108	CCG	3	3	9	32411	32419	gp30
113	CG	2	3	6	39999	40004	gp53		109	CA	2	3	6	32823	32828	gp30
114	GC	2	3	6	40248	40253	NC		110	GGC	3	3	9	32863	32871	gp30
115	C	1	6	6	40468	40473	NC		111	CG	2	3	6	33654	33659	gp32
116	G	1	6	6	40490	40495	NC		112	CGC	3	3	9	34245	34253	gp33
117	GGT	3	3	9	40862	40870	,gp55		113	CG	2	3	6	34309	34314	gp33
118	CGG	3	3	9	40907	40915	gp55		114	CG	2	3	6	35314	35319	gp35
119	T	1	6	6	40982	40987	gp56		115	GCG	3	3	9	35317	35325	gp35
120	CG	2	3	6	41574	41579	gp58		116	CG	2	3	6	36052	36057	gp36
121	AC	2	3	6	41709	41714	gp58		117	GC	2	3	6	36076	36081	gp36
122	CGA	3	3	9	42726	42734	gp60		118	A	1	6	6	36715	36720	gp38
123	CT	2	3	6	43376	43381	gp60		119	CA	2	3	6	36916	36921	gp39
124	GC	2	3	6	43861	43866	gp63		120	TG	2	3	6	37026	37031	gp39
125	CG	2	3	6	45112	45117	gp66		121	CGG	3	3	9	37459	37467	gp39
126	GC	2	3	6	45901	45906	gp67		122	GC	2	3	6	37514	37519	gp39
127	CG	2	3	6	46188	46193	gp67		123	GC	2	3	6	37688	37693	gp39
128	CG	2	3	6	46290	46295	gp67		124	GC	2	3	6	37778	37783	gp39
129	GC	2	3	6	46379	46384	gp67		125	GCT	3	3	9	37834	37842	gp39
130	GGC	3	3	9	47255	47263	gp71		126	AGC	3	3	9	38103	38111	gp40
131	GC	2	4	8	47331	47338	gp71		127	CG	2	3	6	38160	38165	gp40
132	GC	2	3	6	49032	49037	gp72		128	GGT	3	3	9	38371	38379	gp41,gp41gp42
133	AG	2	3	6	49495	49500	NC		129	TG	2	3	6	38809	38814	NC
134	GC	2	3	6	50944	50949	gp76		130	GCG	3	3	9	39632	39640	NC
135	A	1	6	6	50975	50980	gp76		131	AC	2	3	6	39666	39671	NC
136	GC	2	3	6	51076	51081	gp76		132	CAG	3	3	9	40029	40037	gp44
137	CG	2	3	6	51456	51461	gp77		133	GC	2	3	6	40941	40946	gp44
138	CG	2	3	6	51476	51481	gp77		134	GC	2	3	6	41414	41419	gp44
139	ACG	3	3	9	51523	51531	gp77		135	CGC	3	3	9	41621	41629	gp45
140	CGG	3	3	9	51691	51699	gp78		136	CG	2	3	6	41724	41729	gp45
141	G	1	6	6	51698	51703	gp78		137	GGC	3	3	9	41732	41740	gp45
142	GT	2	3	6	52238	52243	gp80		138	CG	2	3	6	42243	42248	gp45
143	CG	2	3	6	52482	52487	gp80		139	CTG	3	3	9	42653	42661	gp45
144	GCG	3	3	9	52604	52612	gp80		140	CTG	3	3	9	42683	42691	gp45
145	CG	2	3	6	52868	52873	gp81		141	GTC	3	3	9	43575	43583	gp47
146	CG	2	3	6	53719	53724	gp84		142	GC	2	3	6	43653	43658	gp47
147	GT	2	3	6	54006	54011	gp84		143	GCG	3	4	12	43731	43742	gp47
148	GC	2	3	6	54059	54064	gp84		144	GGC	3	3	9	43797	43805	gp47
149	CG	2	4	8	54724	54731	gp85		145	GCA	3	3	9	44171	44179	gp47
150	TG	2	3	6	55268	55273	gp85		146	CGT	3	3	9	44363	44371	gp47
151	CG	2	3	6	55293	55298	gp85		147	GC	2	3	6	44485	44490	gp47
152	CG	2	3	6	56092	56097	gp88		148	GC	2	3	6	44563	44568	gp47
153	CG	2	3	6	56663	56668	gp90		149	GC	2	3	6	44905	44910	gp48
154	GC	2	3	6	57009	57014	gp90,		150	GC	2	3	6	44945	44950	gp48
155	G	1	6	6	57073	57078	NC		151	GC	2	3	6	45522	45527	gp48
156	GC	2	3	6	57713	57718	gp93		152	GC	2	3	6	45697	45702	gp48
157	CG	2	3	6	58187	58192	gp93		153	CGT	3	3	9	46138	46146	gp48
158	G	1	6	6	58309	58314	gp93		154	GC	2	3	6	46311	46316	gp48
159	GAC	3	3	9	58318	58326	gp93		155	GGT	3	3	9	46586	46594	gp48
160	CG	2	3	6	58442	58447	gp93		156	CG	2	3	6	46680	46685	NC
161	CG	2	3	6	58459	58464	gp93		157	ACT	3	3	9	46723	46731	,gp49
162	GT	2	3	6	58653	58658	gp94		158	CCA	3	3	9	47319	47327	gp50
163	CGA	3	3	9	59207	59215	gp96		159	CGG	3	3	9	47639	47647	gp51
164	CG	2	3	6	59266	59271	gp96		160	GC	2	3	6	47965	47970	gp52
165	GC	2	3	6	59325	59330	gp96		161	GC	2	3	6	48195	48200	gp52
166	GC	2	3	6	59785	59790	gp97		162	CAG	3	3	9	48715	48723	gp52
167	GC	2	3	6	59832	59837	gp97		163	CG	2	3	6	48813	48818	gp52
168	CG	2	3	6	59956	59961	gp97		164	CGG	3	3	9	48964	48972	gp52
169	GA	2	3	6	60127	60132	gp97		165	GC	2	3	6	49200	49205	gp52
170	GC	2	3	6	60392	60397	gp99		166	GC	2	3	6	49700	49705	gp52
171	TG	2	4	8	60403	60410	gp99		167	GC	2	3	6	49823	49828	gp52
172	GC	2	3	6	60623	60628	gp100		168	CGG	3	3	9	50253	50261	gp52
173	GT	2	3	6	60658	60663	gp100		169	CG	2	3	6	50599	50604	gp52
174	CTG	3	3	9	60843	60851	gp101		170	CG	2	3	6	51323	51328	gp53
175	G	1	6	6	61763	61768	NC		171	CCA	3	3	9	51507	51515	gp54
176	G	1	8	8	61817	61824	NC		172	GCC	3	3	9	52196	52204	gp54
177	CG	2	3	6	62171	62176	gp110		173	CG	2	3	6	52240	52245	gp54
178	GC	2	3	6	62829	62834	gp111		174	TG	2	3	6	52478	52483	gp54
179	CG	2	3	6	63579	63584	NC		175	GC	2	3	6	52565	52570	gp54
180	GC	2	3	6	64582	64587	NC		176	GTC	3	3	9	52714	52722	gp54
181	CG	2	3	6	64872	64877	NC		177	GCG	3	3	9	52857	52865	gp54
182	AG	2	3	6	64928	64933	NC		178	GCG	3	3	9	53201	53209	gp54
183	GA	2	3	6	65169	65174	NC		179	TCG	3	3	9	53389	53397	gp55
184	AC	2	3	6	65868	65873	NC		180	CG	2	3	6	54008	54013	gp56
185	C	1	6	6	65937	65942	NC		181	CG	2	3	6	54097	54102	gp56
186	AG	2	3	6	66073	66078	NC		182	GGT	3	3	9	54540	54548	gp57
187	CG	2	3	6	66402	66407	NC		183	CGG	3	3	9	54708	54716	gp57
188	CT	2	3	6	66581	66586	NC		184	GTG	3	3	9	54806	54814	gp57
189	GC	2	3	6	66590	66595	NC		185	CG	2	3	6	55778	55783	gp60
190	AC	2	3	6	66934	66939	NC		186	GC	2	3	6	56256	56261	NC
191	G	1	6	6	67379	67384	NC		187	GC	2	3	6	56264	56269	NC
192	GGC	3	3	9	67412	67420	gp126		188	GC	2	4	8	56902	56909	gp62
193	G	1	7	7	67932	67938	NC		189	GCG	3	3	9	56954	56962	gp62
194	G	1	6	6	68053	68058	NC		190	CG	2	3	6	57235	57240	gp62
195	T	1	6	6	68155	68160	NC		191	GC	2	3	6	57361	57366	gp63
196	TG	2	3	6	69680	69685	NC		192	TG	2	3	6	57498	57503	gp63
197	GT	2	3	6	69714	69719	NC		193	AGG	3	3	9	57631	57639	gp63
198	CG	2	3	6	70102	70107	NC		194	CG	2	3	6	58077	58082	gp65
199	GA	2	3	6	70337	70342	NC		195	CG	2	3	6	58810	58815	gp67
200	CA	2	3	6	70554	70559	NC		196	CGA	3	3	9	59160	59168	gp69
201	TG	2	3	6	70560	70565	NC		197	GC	2	3	6	59200	59205	gp69
202	CG	2	3	6	70665	70670	NC		198	CG	2	3	6	59359	59364	gp69
203	GA	2	3	6	70770	70775	NC		199	GC	2	3	6	59603	59608	gp69
204	GT	2	3	6	71299	71304	gp129		200	GAC	3	3	9	59716	59724	gp69
205	GT	2	4	8	71763	71770	NC		201	GC	2	4	8	60045	60052	gp70
206	GT	2	3	6	72007	72012	NC		202	GC	2	3	6	60178	60183	gp70
207	GC	2	3	6	72211	72216	NC		203	CG	2	3	6	60288	60293	NC
208	CA	2	4	8	72828	72835	NC		204	GC	2	3	6	60554	60559	gp72
209	AC	2	4	8	72843	72850	NC		205	GC	2	3	6	60608	60613	gp72
210	AC	2	3	6	72874	72879	NC		206	GC	2	3	6	60910	60915	gp73
211	CA	2	4	8	72880	72887	NC		207	CG	2	3	6	61402	61407	gp74
212	AC	2	4	8	73237	73244	NC		208	GC	2	3	6	61539	61544	gp74
213	G	1	6	6	73410	73415	NC		209	CG	2	3	6	61629	61634	gp74
				1430					210	GC	2	3	6	61691	61696	gp75
M8	Consensus	Rep. Size	Iterations	Tract-size	Start	End	SSR Location in Gene		211	GC	2	3	6	61791	61796	gp75
1	TC	2	4	8	10	17	NC		212	CG	2	3	6	62001	62006	gp75
2	T	1	6	6	402	407	gp1		213	GCC	3	3	9	62139	62147	gp75
3	GC	2	3	6	824	829	gp2		214	GC	2	3	6	62349	62354	gp76
4	GC	2	3	6	1012	1017	gp3		215	CG	2	3	6	62370	62375	gp76
5	TG	2	3	6	1671	1676	gp4		216	GCG	3	3	9	62561	62569	gp76
6	TG	2	3	6	2122	2127	gp4		217	GC	2	3	6	62571	62576	gp76
7	GC	2	3	6	2300	2305	gp4		218	GC	2	3	6	63094	63099	gp79
8	AAG	3	3	9	2611	2619	gp4		219	GC	2	3	6	63425	63430	gp81
9	GC	2	3	6	2755	2760	gp5		220	CG	2	3	6	63442	63447	gp81
10	GT	2	3	6	3062	3067	gp5		221	TCG	3	3	9	63720	63728	gp82
11	GT	2	3	6	3259	3264	gp5		222	CG	2	3	6	64105	64110	gp83
12	AGC	3	3	9	3455	3463	gp5		223	CG	2	3	6	64430	64435	gp85
13	GC	2	3	6	3773	3778	gp5		224	CG	2	3	6	64679	64684	gp85
14	GT	2	3	6	3794	3799	gp5		225	GC	2	3	6	64922	64927	gp86
15	GC	2	4	8	4701	4708	gp6		226	GCG	3	3	9	65360	65368	NC
16	C	1	6	6	4822	4827	gp6		227	AC	2	3	6	65394	65399	NC
17	CG	2	3	6	4859	4864	gp6		228	GC	2	3	6	66444	66449	gp91
18	GC	2	3	6	5006	5011	gp6		229	GC	2	3	6	66514	66519	gp91
19	GC	2	3	6	5099	5104	gp6		230	GCG	3	3	9	66523	66531	gp91
20	AAG	3	3	9	5896	5904	gp7		231	GCG	3	3	9	66828	66836	gp92
21	CG	2	3	6	6008	6013	gp7		232	GGT	3	3	9	67136	67144	gp93
22	GCG	3	4	12	6011	6022	gp7		233	GC	2	3	6	67240	67245	gp93
23	CA	2	3	6	6074	6079	gp8		234	GC	2	3	6	67670	67675	gp93
24	GC	2	3	6	7913	7918	gp10		235	GC	2	3	6	67691	67696	gp93
25	CTG	3	3	9	8034	8042	gp11		236	GC	2	3	6	68215	68220	gp94
26	G	1	6	6	8462	8467	NC		237	TC	2	3	6	68412	68417	gp95
27	G	1	6	6	8641	8646	gp12		238	GC	2	3	6	68507	68512	gp95
28	GC	2	3	6	9861	9866	gp13		239	TG	2	3	6	68553	68558	gp95
29	G	1	6	6	9911	9916	NC		240	GC	2	3	6	68596	68601	gp95
30	CAG	3	3	9	11102	11110	gp16		241	GC	2	3	6	68860	68865	gp96
31	CGT	3	3	9	11256	11264	gp16		242	GCG	3	3	9	69275	69283	gp98
32	CG	2	3	6	12053	12058	gp16		243	AC	2	3	6	69621	69626	NC
33	GC	2	3	6	13046	13051	gp16		244	GC	2	3	6	69796	69801	gp99
34	GCCTGC	6	3	18	13921	13938	gp16		245	CGG	3	3	9	70034	70042	gp99
35	TG	2	3	6	14752	14757	gp16		246	CGG	3	4	12	70280	70291	gp99
36	CG	2	3	6	15548	15553	gp16		247	AC	2	3	6	70473	70478	NC
37	GC	2	3	6	15726	15731	gp16						1796
38	TGA	3	3	9	16480	16488	gp17		M68	Consensus	Rep. Size	Iterations	Tract-size	Start	End	SSR Location in Gene
39	GC	2	3	6	16677	16682	gp17		1	CG	2	3	6	108	113	gp1
40	CG	2	3	6	17809	17814	gp18		2	GAC	3	3	9	271	279	gp1
41	GC	2	3	6	17824	17829	gp18		3	CAG	3	3	9	577	585	gp1
42	CGG	3	3	9	18139	18147	gp18		4	CG	2	3	6	780	785	gp2
43	GC	2	3	6	18181	18186	gp18		5	CG	2	4	8	1206	1213	gp4
44	GC	2	3	6	18388	18393	gp18		6	CG	2	3	6	1945	1950	gp4
45	TG	2	3	6	18533	18538	gp18		7	CG	2	3	6	2511	2516	gp5
46	G	1	6	6	19356	19361	gp20		8	GAC	3	3	9	2798	2806	gp6
47	GTC	3	3	9	19833	19841	gp20		9	GC	2	3	6	3191	3196	gp6
48	GC	2	3	6	20236	20241	gp20		10	CG	2	3	6	3427	3432	gp6
49	AAC	3	3	9	20713	20721	gp20		11	GC	2	3	6	3677	3682	gp6
50	GC	2	4	8	20793	20800	gp20		12	GC	2	3	6	3790	3795	gp6
51	G	1	6	6	20986	20991	gp20		13	GC	2	3	6	4144	4149	gp6
52	GC	2	3	6	21161	21166	gp21		14	GGC	3	3	9	4333	4341	gp6
53	G	1	6	6	21180	21185	gp21		15	CGG	3	3	9	4372	4380	gp6
54	CGG	3	3	9	22431	22439	gp24		16	GCC	3	3	9	4414	4422	gp6
55	GC	2	3	6	23039	23044	gp24		17	AAG	3	3	9	4451	4459	gp6
56	GGT	3	3	9	23098	23106	gp24		18	TG	2	3	6	4522	4527	NC
57	GTG	3	3	9	23830	23838	gp24		19	CG	2	3	6	5120	5125	NC
58	GC	2	3	6	23894	23899	gp24		20	CG	2	4	8	6053	6060	gp11
59	GTG	3	3	9	23995	24003	gp24		21	GAC	3	3	9	6253	6261	gp11
60	GTG	3	3	9	24157	24165	gp24		22	CG	2	3	6	6379	6384	gp12
61	CGG	3	3	9	24209	24217	gp24		23	GC	2	3	6	6527	6532	gp12
62	GT	2	4	8	25308	25315	gp26		24	GT	2	3	6	6919	6924	gp12
63	TG	2	3	6	25405	25410	gp27		25	CG	2	4	8	7511	7518	gp12
64	CG	2	3	6	25796	25801	gp27		26	GCA	3	4	12	7796	7807	gp12
65	CG	2	3	6	26618	26623	gp28		27	GAC	3	3	9	7842	7850	gp12
66	CGG	3	3	9	26661	26669	gp28		28	GAC	3	3	9	7896	7904	gp12
67	TG	2	3	6	26757	26762	gp28		29	CG	2	3	6	8643	8648	gp13
68	GC	2	3	6	28176	28181	gp31		30	CG	2	3	6	8675	8680	gp13
69	GGC	3	3	9	28323	28331	gp31		31	CG	2	4	8	8814	8821	gp13
70	GC	2	3	6	29416	29421	NC		32	GGC	3	3	9	8835	8843	gp13
71	GC	2	3	6	29492	29497	NC		33	CGG	3	3	9	8882	8890	gp13
72	GC	2	3	6	29721	29726	NC		34	GC	2	3	6	8973	8978	gp13
73	C	1	6	6	30130	30135	NC		35	GC	2	3	6	9636	9641	gp13
74	AG	2	3	6	30175	30180	NC		36	GCG	3	4	12	9835	9846	gp13
75	T	1	6	6	30288	30293	NC		37	GC	2	3	6	10479	10484	gp13
76	GC	2	3	6	31120	31125	NC		38	CGC	3	3	9	10527	10535	gp13
77	C	1	6	6	31524	31529	NC		39	TC	2	3	6	10771	10776	gp14
78	GC	2	3	6	31685	31690	gp38		40	CG	2	3	6	11282	11287	gp15
79	GC	2	3	6	31832	31837	gp38		41	GAC	3	3	9	11360	11368	gp15
80	CG	2	3	6	31967	31972	gp38		42	CG	2	3	6	12480	12485	gp15
81	AGC	3	3	9	32200	32208	gp38		43	CG	2	4	8	14147	14154	gp17
82	CGA	3	3	9	32264	32272	gp38		44	CGG	3	3	9	14931	14939	gp18
83	GC	2	4	8	32329	32336	gp38		45	CT	2	3	6	15250	15255	gp19
84	CCG	3	3	9	32514	32522	gp38		46	CG	2	4	8	15421	15428	gp19
85	TG	2	3	6	33314	33319	NC		47	AC	2	3	6	15494	15499	gp20
86	GT	2	3	6	33630	33635	NC		48	TGA	3	3	9	15538	15546	gp20
87	GC	2	3	6	34181	34186	NC		49	GC	2	3	6	15646	15651	gp20
88	GT	2	3	6	34392	34397	gp41		50	AG	2	3	6	15705	15710	gp20
89	CA	2	3	6	34440	34445	gp41		51	CG	2	3	6	16262	16267	gp21
90	GC	2	3	6	34665	34670	gp41		52	GAC	3	3	9	16748	16756	gp22
91	GC	2	3	6	35473	35478	gp45		53	GC	2	3	6	16866	16871	gp22
92	GC	2	3	6	36239	36244	NC		54	ACT	3	3	9	17100	17108	gp22
93	TA	2	3	6	36633	36638	gp47		55	CGG	3	3	9	18581	18589	gp25
94	G	1	6	6	36778	36783	gp47		56	CG	2	3	6	18766	18771	gp25
95	GC	2	3	6	36795	36800	gp47		57	CG	2	3	6	18794	18799	gp25
96	CG	2	3	6	37142	37147	gp47		58	CG	2	4	8	19119	19126	gp26
97	TG	2	3	6	37173	37178	gp47		59	CG	2	3	6	19435	19440	gp27
98	GC	2	3	6	37519	37524	gp47		60	GCG	3	3	9	19438	19446	gp27
99	GAC	3	4	12	37621	37632	gp47		61	CG	2	3	6	19484	19489	gp27
100	CG	2	3	6	39224	39229	gp52		62	CG	2	3	6	19693	19698	gp27
101	CG	2	3	6	39543	39548	gp52		63	GCA	3	3	9	20121	20129	gp28
102	GC	2	3	6	39679	39684	NC		64	CG	2	3	6	20567	20572	gp29
103	TCG	3	3	9	40067	40075	gp53		65	CG	2	3	6	20704	20709	gp29
104	GC	2	3	6	40184	40189	gp54		66	CG	2	3	6	20726	20731	gp29
105	CA	2	3	6	40339	40344	gp54		67	GCG	3	4	12	20729	20740	gp29
106	CG	2	3	6	40769	40774	gp55		68	CGG	3	3	9	20755	20763	gp29
107	GC	2	3	6	41070	41075	gp55		69	GCG	3	3	9	20775	20783	gp29
108	G	1	6	6	41298	41303	gp55		70	CGG	3	3	9	20788	20796	gp29
109	GC	2	3	6	41780	41785	gp55		71	CGG	3	4	12	21141	21152	gp29
110	A	1	6	6	42159	42164	NC		72	AGA	3	3	9	22929	22937	gp29
111	T	1	6	6	42291	42296	NC		73	GGC	3	4	12	23443	23454	gp29
112	CG	2	3	6	42879	42884	gp58		74	AAG	3	3	9	23696	23704	gp29
113	CG	2	3	6	42988	42993	gp58		75	GC	2	3	6	23819	23824	gp29
114	CG	2	3	6	43705	43710	gp61		76	GC	2	3	6	24151	24156	gp29
115	CG	2	3	6	43908	43913	gp61		77	GC	2	3	6	24273	24278	gp29
116	GC	2	3	6	44489	44494	gp62		78	GC	2	3	6	24597	24602	gp29
117	CG	2	3	6	44546	44551	gp62		79	GCG	3	3	9	24606	24614	gp29
118	GAG	3	3	9	44790	44798	gp63		80	CGG	3	3	9	25174	25182	gp29
119	GC	2	4	8	44966	44973	gp63		81	GC	2	3	6	25304	25309	gp29
120	GC	2	4	8	45315	45322	gp63		82	CGG	3	4	12	25440	25451	gp29
121	CG	2	3	6	46034	46039	gp66		83	CGG	3	3	9	25768	25776	gp29
122	GC	2	3	6	46070	46075	gp66		84	CG	2	3	6	25809	25814	gp29
123	CG	2	3	6	47036	47041	gp69		85	CGG	3	3	9	25864	25872	gp29
124	GC	2	3	6	47391	47396	gp69		86	CG	2	3	6	25989	25994	gp29
125	GCG	3	3	9	47724	47732	gp70		87	ACG	3	3	9	26778	26786	gp30
126	CG	2	3	6	47794	47799	gp70		88	GC	2	3	6	27957	27962	gp31
127	CG	2	3	6	47882	47887	gp70		89	CG	2	3	6	28260	28265	gp31
128	GAA	3	3	9	48344	48352	gp70		90	GC	2	3	6	28344	28349	gp31
129	CG	2	3	6	48541	48546	gp70		91	GAC	3	3	9	28527	28535	gp31
130	TG	2	3	6	48978	48983	gp71		92	GAC	3	3	9	28576	28584	gp31
131	ACG	3	3	9	49171	49179	gp72		93	GC	2	3	6	29689	29694	gp32
132	GCT	3	3	9	49683	49691	gp74		94	CGG	3	4	12	29881	29892	gp32
133	CG	2	3	6	49756	49761	gp74		95	CT	2	3	6	30475	30480	gp32
134	AG	2	3	6	49923	49928	gp74		96	CGG	3	3	9	30481	30489	gp32
135	GC	2	3	6	49973	49978	gp74		97	CGG	3	3	9	30701	30709	gp32
136	GCG	3	3	9	50979	50987	gp75		98	CGG	3	3	9	30784	30792	gp32
137	GC	2	3	6	51473	51478	gp75		99	CGG	3	4	12	31377	31388	gp33
138	CG	2	3	6	51568	51573	gp75		100	CGG	3	3	9	31401	31409	gp33
139	AG	2	3	6	51920	51925	NC		101	CGG	3	3	9	31560	31568	gp33
140	GT	2	3	6	52025	52030	gp76		102	GGC	3	3	9	31570	31578	gp33
141	GAG	3	3	9	53024	53032	gp78		103	GCG	3	3	9	31637	31645	gp33
142	GC	2	3	6	53616	53621	gp80		104	CGG	3	4	12	32127	32138	gp33
143	GC	2	3	6	53748	53753	gp80		105	GCG	3	3	9	32499	32507	gp34
144	GT	2	3	6	54021	54026	gp81		106	CG	2	3	6	32556	32561	gp34
145	GAC	3	3	9	54395	54403	gp82		107	GC	2	3	6	32701	32706	gp34
146	CG	2	3	6	55182	55187	gp84		108	CGA	3	3	9	32890	32898	gp34
147	TG	2	3	6	55635	55640	gp85		109	CGG	3	3	9	32972	32980	gp34
148	CGG	3	3	9	55812	55820	gp85		110	GGC	3	3	9	32982	32990	gp34
149	CG	2	3	6	55967	55972	gp86		111	CT	2	3	6	33182	33187	gp34
150	GC	2	3	6	56351	56356	gp88		112	GCG	3	3	9	33636	33644	gp35
151	CG	2	3	6	56400	56405	gp88		113	CGG	3	3	9	33754	33762	gp35
152	GC	2	3	6	57561	57566	gp89		114	CG	2	4	8	34410	34417	gp37
153	GC	2	3	6	57863	57868	gp90		115	GT	2	3	6	35442	35447	gp38
154	CGG	3	3	9	57930	57938	gp90		116	CG	2	3	6	35801	35806	gp39
155	GC	2	4	8	58398	58405	gp91		117	GAC	3	3	9	35854	35862	gp39
156	CG	2	3	6	58472	58477	gp91		118	TC	2	3	6	36110	36115	gp39
157	GT	2	3	6	58594	58599	gp91		119	CGA	3	3	9	36456	36464	gp39
158	GC	2	3	6	59865	59870	gp95,		120	CGA	3	3	9	36952	36960	gp40
159	GC	2	3	6	60093	60098	gp96		121	CG	2	3	6	36979	36984	gp40
160	GC	2	3	6	60578	60583	gp97		122	GCA	3	3	9	37096	37104	gp40
161	CG	2	3	6	61556	61561	gp99		123	GA	2	3	6	37151	37156	gp40
162	GA	2	3	6	62116	62121	gp100		124	ACG	3	3	9	37915	37923	gp42
163	CG	2	3	6	62374	62379	gp102		125	CG	2	3	6	38057	38062	gp43
164	GC	2	3	6	62486	62491	gp103		126	GC	2	3	6	38297	38302	gp43
165	TG	2	4	8	62518	62525	gp103		127	TG	2	3	6	38782	38787	NC
166	CA	2	3	6	63404	63409	NC		128	CG	2	3	6	39119	39124	NC
167	CA	2	3	6	64231	64236	NC		129	GCG	3	3	9	40178	40186	NC
168	GGT	3	3	9	65198	65206	gp116		130	ACG	3	3	9	40363	40371	gp47
169	GC	2	3	6	66003	66008	NC		131	CG	2	3	6	40471	40476	gp47
170	CGT	3	3	9	66547	66555	NC		132	ACT	3	3	9	41035	41043	gp47
171	GC	2	3	6	67836	67841	NC		133	CG	2	3	6	41142	41147	gp47
172	GC	2	3	6	69231	69236	NC		134	GC	2	3	6	41645	41650	gp48
173	TG	2	3	6	69765	69770	NC		135	GC	2	3	6	41915	41920	gp48
174	TGC	3	3	9	70222	70230	gp134		136	CG	2	3	6	42308	42313	gp48
175	CG	2	3	6	70461	70466	gp134		137	CG	2	3	6	42428	42433	gp48
176	CGGG	4	3	12	70709	70720	NC		138	ACG	3	3	9	42910	42918	NC
177	T	1	6	6	70892	70897	NC		139	CG	2	3	6	42921	42926	NC
178	GC	2	3	6	71160	71165	NC		140	GGC	3	3	9	43128	43136	NC
179	GC	2	3	6	71254	71259	NC		141	GTC	3	3	9	43323	43331	NC
180	CA	2	3	6	71451	71456	NC		142	CG	2	3	6	43916	43921	NC
181	CG	2	3	6	72051	72056	NC		143	CG	2	4	8	44328	44335	NC
182	GC	2	3	6	72318	72323	NC		144	CG	2	3	6	44579	44584	NC
183	GC	2	3	6	72844	72849	NC		145	GCG	3	3	9	44671	44679	NC
184	GCT	3	3	9	73231	73239	NC		146	GC	2	3	6	44702	44707	NC
185	TG	2	3	6	73756	73761	NC		147	TCG	3	3	9	45211	45219	NC
186	TG	2	3	6	73766	73771	NC		148	GC	2	3	6	45296	45301	NC
187	CA	2	3	6	73916	73921	NC		149	TC	2	3	6	45784	45789	NC
188	TCG	3	3	9	74262	74270	NC		150	CG	2	3	6	46392	46397	NC
189	CG	2	3	6	74428	74433	NC		151	CGA	3	3	9	46630	46638	NC
190	GT	2	3	6	74498	74503	NC		152	TGA	3	3	9	47571	47579	NC
191	GC	2	3	6	74551	74556	NC		153	CG	2	3	6	47589	47594	NC
192	GC	2	3	6	74859	74864	NC		154	GAT	3	3	9	47872	47880	NC
193	TG	2	3	6	74972	74977	NC		155	GCG	3	3	9	47978	47986	NC
194	GC	2	3	6	75157	75162	NC		156	GGC	3	3	9	48228	48236	NC
195	CA	2	3	6	75223	75228	NC		157	GC	2	3	6	48586	48591	NC
196	CA	2	3	6	75257	75262	NC		158	CGG	3	3	9	48673	48681	NC
197	CA	2	3	6	75273	75278	NC		159	TGG	3	3	9	49234	49242	NC
198	CA	2	3	6	75286	75291	NC		160	CG	2	3	6	49261	49266	NC
199	CA	2	4	8	75309	75316	NC		161	GTC	3	3	9	50171	50179	NC
200	CA	2	3	6	75402	75407	NC		162	CG	2	4	8	50519	50526	NC
201	CA	2	3	6	75414	75419	NC		163	TCG	3	3	9	50613	50621	NC
202	CA	2	3	6	75428	75433	NC		164	GC	2	3	6	50818	50823	NC
203	CA	2	3	6	75452	75457	NC		165	GC	2	3	6	51700	51705	NC
204	AC	2	4	8	75486	75493	NC		166	CT	2	3	6	52079	52084	NC
205	CA	2	3	6	75521	75526	NC		167	TCG	3	3	9	52158	52166	NC
206	CA	2	3	6	75575	75580	NC		168	CG	2	3	6	52375	52380	NC
207	CA	2	3	6	75590	75595	NC		169	CG	2	3	6	52444	52449	NC
208	C	1	6	6	75910	75915	NC		170	CGG	3	3	9	52485	52493	NC
209	G	1	6	6	75917	75922	NC		171	GC	2	3	6	53399	53404	NC
				1417					172	CGG	3	3	9	53514	53522	NC
M9	Consensus	Rep. Size	Iterations	Tract-size	Start	End	SSR Location in Gene		173	TCG	3	4	12	54877	54888	NC
1	TC	2	4	8	10	17	NC		174	CG	2	3	6	54965	54970	NC
2	G	1	6	6	41	46	NC		175	CG	2	3	6	55181	55186	NC
3	GC	2	3	6	810	815	gp2		176	CG	2	3	6	55317	55322	NC
4	GC	2	3	6	996	1001	gp3		177	GGT	3	3	9	55355	55363	NC
5	T	1	6	6	1203	1208	gp4		178	CG	2	5	10	56462	56471	NC
6	GT	2	3	6	1335	1340	gp4		179	CG	2	3	6	56662	56667	NC
7	CG	2	3	6	2124	2129	gp4		180	AG	2	3	6	56806	56811	NC
8	GT	2	3	6	3245	3250	gp5		181	CG	2	3	6	56950	56955	gp68
9	AGC	3	3	9	3443	3451	gp5		182	GC	2	3	6	57296	57301	gp68
10	CG	2	3	6	3762	3767	gp5		183	CGG	3	3	9	57808	57816	gp69
11	ACG	3	4	12	3938	3949	gp5		184	AC	2	3	6	57842	57847	gp69
12	GGC	3	3	9	4137	4145	gp5		185	CG	2	3	6	57926	57931	gp70
13	G	1	6	6	4311	4316	NC		186	CG	2	3	6	58191	58196	gp71
14	GGT	3	3	9	4626	4634	gp6		187	CGA	3	3	9	58278	58286	gp72
15	CG	2	3	6	4792	4797	gp6		188	GC	2	3	6	58585	58590	gp72
16	GC	2	3	6	5010	5015	gp6		189	GC	2	3	6	58952	58957	gp73
17	GC	2	3	6	5103	5108	gp6		190	GTC	3	3	9	59114	59122	gp73
18	GCG	3	3	9	6028	6036	gp7		191	GAC	3	3	9	59368	59376	gp74
19	TA	2	3	6	6080	6085	,gp8		192	CGC	3	3	9	59526	59534	gp74
20	CG	2	3	6	6254	6259	gp8		193	GC	2	3	6	59834	59839	gp76
21	TG	2	3	6	6747	6752	gp8		194	CG	2	3	6	60355	60360	gp78
22	CT	2	3	6	7657	7662	gp9		195	CG	2	3	6	60499	60504	gp78
23	GTG	3	3	9	7697	7705	gp9		196	CG	2	3	6	60618	60623	gp78
24	T	1	6	6	7799	7804	gp10		197	CG	2	4	8	60751	60758	gp78
25	G	1	6	6	8465	8470	gp11,		198	GC	2	3	6	61155	61160	NC
26	GC	2	3	6	8817	8822	gp12		199	GC	2	3	6	61880	61885	NC
27	GAC	3	3	9	9256	9264	gp13		200	AC	2	3	6	62071	62076	NC
28	G	1	6	6	9911	9916	NC		201	GCG	3	3	9	62205	62213	NC
29	CG	2	3	6	10942	10947	gp16		202	TC	2	3	6	62966	62971	NC
30	CG	2	3	6	11374	11379	gp16		203	CG	2	3	6	62972	62977	NC
31	AGC	3	3	9	11549	11557	gp16		204	CG	2	3	6	63244	63249	NC
32	GCG	3	3	9	11604	11612	gp16		205	TCG	3	3	9	63314	63322	NC
33	GC	2	3	6	13701	13706	gp16		206	CG	2	3	6	63398	63403	NC
34	GGT	3	3	9	13999	14007	gp16		207	ACG	3	3	9	63404	63412	NC
35	CGT	3	3	9	14174	14182	gp16		208	CA	2	3	6	63596	63601	NC
36	TG	2	3	6	14985	14990	gp16		209	GC	2	3	6	64375	64380	NC
37	GCA	3	3	9	15735	15743	gp16		210	CG	2	3	6	64385	64390	NC
38	GC	2	3	6	15930	15935	gp17		211	CG	2	3	6	64717	64722	NC
39	TG	2	3	6	16312	16317	gp17		212	CG	2	3	6	64996	65001	NC
40	CG	2	3	6	16455	16460	gp17		213	GC	2	3	6	65004	65009	NC
41	GC	2	3	6	16857	16862	gp18		214	TC	2	3	6	65170	65175	NC
42	GC	2	3	6	17606	17611	gp18		215	CGC	3	3	9	65176	65184	NC
43	CGG	3	3	9	17712	17720	gp18		216	GCC	3	3	9	65648	65656	NC
44	CG	2	3	6	18085	18090	gp18		217	TCG	3	3	9	65961	65969	NC
45	G	1	6	6	18516	18521	NC		218	CG	2	3	6	67454	67459	gp101
46	GC	2	3	6	18698	18703	gp19		219	CGC	3	3	9	67651	67659	gp102
47	CG	2	3	6	18945	18950	gp19						1652
48	TG	2	3	6	19668	19673	gp20		M69	Consensus	Rep. Size	Iterations	Tract-size	Start	End	SSR Location in Gene
49	GC	2	5	10	19705	19714	gp20		1	GAC	3	3	9	280	288	gp1
50	CG	2	3	6	19928	19933	gp20		2	GAC	3	3	9	1637	1645	gp2
51	CG	2	4	8	20360	20367	gp20		3	CTG	3	3	9	1909	1917	gp3
52	CG	2	3	6	20592	20597	gp20		4	CTG	3	3	9	2047	2055	gp3
53	ACG	3	3	9	21271	21279	gp20		5	GCC	3	3	9	2389	2397	gp4
54	GT	2	3	6	21467	21472	gp20		6	GC	2	3	6	2524	2529	gp4
55	CGG	3	3	9	21570	21578	gp20		7	GC	2	3	6	2548	2553	gp4
56	TGG	3	3	9	22353	22361	gp21		8	CG	2	3	6	2562	2567	gp4
57	CGG	3	3	9	22767	22775	gp21		9	GC	2	3	6	2764	2769	gp4
58	GC	2	3	6	22795	22800	gp21		10	CG	2	3	6	3092	3097	gp4
59	CGA	3	3	9	22931	22939	gp22		11	CG	2	3	6	3328	3333	gp4
60	CT	2	3	6	23197	23202	gp22		12	GC	2	3	6	3638	3643	gp4
61	GC	2	3	6	23274	23279	gp23		13	GC	2	3	6	3808	3813	gp4
62	GT	2	3	6	23680	23685	gp24		14	CG	2	3	6	3881	3886	gp4
63	GT	2	3	6	24464	24469	gp25		15	AC	2	3	6	4198	4203	NC
64	CG	2	5	10	24502	24511	gp25		16	GTT	3	3	9	4234	4242	NC
65	G	1	6	6	24788	24793	gp25		17	CG	2	3	6	4327	4332	NC
66	GCC	3	3	9	25208	25216	gp25		18	GC	2	3	6	4566	4571	NC
67	GC	2	3	6	25883	25888	gp26		19	GC	2	3	6	5273	5278	gp6
68	GC	2	3	6	26344	26349	gp26		20	GCCA	4	3	12	5621	5632	gp7
69	CG	2	4	8	26632	26639	gp27		21	GC	2	3	6	5678	5683	gp7
70	GA	2	3	6	27294	27299	gp29		22	GC	2	3	6	5917	5922	gp7
71	GC	2	3	6	27426	27431	gp29		23	GGC	3	3	9	6047	6055	gp7
72	T	1	6	6	27999	28004	NC		24	GC	2	3	6	6172	6177	gp7
73	GC	2	3	6	28101	28106	NC		25	GC	2	3	6	6327	6332	gp7
74	TC	2	3	6	28229	28234	NC		26	CCG	3	3	9	6357	6365	gp7
75	GC	2	3	6	28582	28587	NC		27	GC	2	3	6	6545	6550	gp7
76	CG	2	3	6	28646	28651	NC		28	GC	2	3	6	6718	6723	gp7
77	AG	2	3	6	29698	29703	NC		29	CGA	3	3	9	6868	6876	gp7
78	CG	2	4	8	29719	29726	NC		30	GC	2	3	6	6917	6922	gp7
79	C	1	7	7	29897	29903	NC		31	CGA	3	3	9	7048	7056	gp7
80	C	1	7	7	29906	29912	NC		32	GC	2	3	6	7387	7392	gp7
81	AG	2	3	6	30413	30418	gp35		33	GGC	3	4	12	8064	8075	gp8
82	CG	2	3	6	30581	30586	gp35		34	GGT	3	3	9	8157	8165	gp8
83	CGA	3	3	9	30878	30886	gp35		35	GCG	3	3	9	8167	8175	gp8
84	GGC	3	3	9	30923	30931	gp35		36	GC	2	3	6	8259	8264	gp8
85	GC	2	3	6	30943	30948	gp35		37	CGA	3	3	9	8514	8522	gp8
86	GCG	3	3	9	31353	31361	gp35		38	CGA	3	3	9	8625	8633	gp8
87	GC	2	3	6	31401	31406	gp35		39	GC	2	3	6	8935	8940	gp8
88	GC	2	3	6	32306	32311	NC		40	CCG	3	3	9	9035	9043	gp8
89	TG	2	4	8	32323	32330	NC		41	CG	2	3	6	9164	9169	gp8
90	GC	2	3	6	32529	32534	NC		42	GGC	3	3	9	9444	9452	gp8
91	GC	2	3	6	32795	32800	NC		43	CG	2	3	6	9725	9730	gp8
92	CGA	3	3	9	32843	32851	NC		44	GCG	3	3	9	9955	9963	gp9
93	ACA	3	4	12	33099	33110	gp38		45	AG	2	3	6	10194	10199	NC
94	GC	2	3	6	33149	33154	gp38		46	CCG	3	3	9	10362	10370	gp10
95	CG	2	3	6	33369	33374	gp39		47	GC	2	3	6	10707	10712	gp10
96	GT	2	3	6	33921	33926	gp41		48	CG	2	3	6	11205	11210	gp10
97	A	1	6	6	34010	34015	gp42		49	GC	2	3	6	11662	11667	gp10
98	GA	2	3	6	34082	34087	gp42		50	GC	2	3	6	11738	11743	gp10
99	G	1	6	6	34467	34472	NC		51	TC	2	3	6	12140	12145	NC
100	TG	2	3	6	34475	34480	NC		52	CGC	3	4	12	12204	12215	gp11
101	GC	2	3	6	34789	34794	gp43		53	CG	2	3	6	12550	12555	gp11
102	CG	2	4	8	35048	35055	gp44		54	CTG	3	3	9	12557	12565	gp11
103	AC	2	3	6	35525	35530	gp45		55	GC	2	3	6	12624	12629	gp11
104	CT	2	3	6	36491	36496	gp46		56	GC	2	3	6	12678	12683	gp11
105	GC	2	3	6	37428	37433	gp48		57	GC	2	3	6	12708	12713	gp11
106	GC	2	3	6	37560	37565	gp48		58	CG	2	3	6	13489	13494	gp12
107	GC	2	3	6	37811	37816	NC		59	CG	2	3	6	13858	13863	gp13
108	AAG	3	3	9	38306	38314	gp50		60	CCG	3	3	9	14488	14496	gp14
109	CG	2	3	6	38828	38833	gp52		61	GC	2	3	6	14891	14896	gp15
110	CG	2	3	6	38867	38872	gp52		62	GT	2	3	6	15069	15074	gp15
111	CG	2	3	6	38948	38953	gp52		63	GC	2	3	6	15254	15259	NC
112	GC	2	3	6	39249	39254	gp52		64	GCG	3	3	9	16436	16444	NC
113	CG	2	3	6	39955	39960	gp52		65	AC	2	3	6	16470	16475	NC
114	GC	2	3	6	40204	40209	NC		66	GC	2	3	6	16512	16517	gp18
115	C	1	6	6	40424	40429	NC		67	CG	2	3	6	16846	16851	gp18
116	G	1	6	6	40446	40451	NC		68	GC	2	3	6	16960	16965	gp18
117	GGT	3	3	9	40817	40825	gp54		69	GC	2	3	6	17427	17432	gp19
118	CGG	3	3	9	40862	40870	gp54		70	GC	2	3	6	17491	17496	gp19
119	T	1	6	6	40937	40942	gp55		71	TG	2	3	6	17688	17693	gp19
120	GC	2	4	8	41437	41444	gp57		72	GC	2	3	6	17889	17894	gp20
121	TG	2	3	6	41448	41453	gp57		73	CG	2	3	6	18198	18203	gp21
122	CG	2	3	6	41530	41535	gp57		74	GCG	3	3	9	18409	18417	gp21
123	CG	2	3	6	41971	41976	gp58		75	CGC	3	3	9	18567	18575	gp21
124	AC	2	3	6	42106	42111	gp58		76	GAC	3	3	9	18752	18760	gp22
125	CG	2	3	6	43045	43050	gp59		77	TC	2	3	6	19122	19127	gp22
126	CG	2	3	6	43417	43422	gp59		78	GC	2	3	6	19493	19498	gp23
127	GC	2	3	6	44725	44730	gp63		79	GCG	3	3	9	19725	19733	gp23
128	CCG	3	3	9	45333	45341	gp64		80	GCG	3	3	9	19870	19878	gp23
129	GT	2	3	6	45369	45374	gp64		81	GC	2	3	6	20190	20195	gp23
130	CA	2	3	6	45629	45634	NC		82	CG	2	3	6	20314	20319	gp23
131	CG	2	3	6	46261	46266	gp67		83	GC	2	3	6	20701	20706	gp23
132	GT	2	3	6	46490	46495	gp68		84	CTG	3	3	9	21141	21149	gp23
133	GC	2	3	6	47050	47055	gp68		85	CGG	3	3	9	21221	21229	gp23
134	CG	2	3	6	47337	47342	gp68		86	GGC	3	3	9	21365	21373	gp23
135	GC	2	3	6	47528	47533	gp68		87	AC	2	3	6	21736	21741	gp23
136	GGC	3	3	9	48404	48412	gp72		88	GC	2	3	6	21817	21822	gp23
137	GC	2	4	8	48480	48487	gp72		89	GC	2	3	6	21925	21930	gp23
138	GC	2	3	6	50181	50186	gp73		90	GC	2	3	6	22138	22143	gp23
139	AG	2	3	6	50658	50663	NC		91	AAG	3	3	9	22875	22883	gp23
140	CT	2	3	6	51881	51886	gp76		92	CGG	3	3	9	23029	23037	gp23
141	GAC	3	3	9	52122	52130	gp76		93	GCG	3	3	9	23383	23391	gp23
142	GC	2	3	6	52273	52278	gp77		94	GC	2	3	6	24022	24027	gp23
143	A	1	6	6	52304	52309	gp77		95	GCG	3	3	9	24367	24375	gp23
144	GC	2	3	6	52405	52410	gp77		96	CG	2	3	6	25734	25739	gp24
145	CG	2	3	6	52785	52790	gp78		97	GC	2	3	6	26102	26107	gp24
146	CG	2	3	6	52805	52810	gp78		98	CGC	3	3	9	26334	26342	gp24
147	ACG	3	3	9	52852	52860	gp78		99	CG	2	3	6	26887	26892	gp25
148	CGG	3	3	9	53020	53028	gp79		100	CCG	3	3	9	27424	27432	gp25
149	G	1	6	6	53027	53032	gp79		101	GC	2	3	6	27687	27692	gp25
150	GT	2	3	6	53567	53572	gp82		102	CGA	3	3	9	28471	28479	gp26
151	CG	2	3	6	53811	53816	gp82		103	GC	2	3	6	28587	28592	gp26
152	GCG	3	3	9	53933	53941	gp82		104	CGT	3	3	9	28699	28707	gp26
153	CG	2	3	6	54197	54202	gp83		105	ACG	3	3	9	28752	28760	gp26
154	CG	2	3	6	55048	55053	gp86		106	GT	2	3	6	28965	28970	gp26
155	GT	2	3	6	55335	55340	gp86		107	GC	2	3	6	29274	29279	gp26
156	GC	2	3	6	55388	55393	gp86		108	GC	2	3	6	29481	29486	gp26
157	CG	2	3	6	56053	56058	gp87		109	GC	2	3	6	29696	29701	gp26
158	CGA	3	3	9	56479	56487	gp87		110	GGC	3	3	9	30412	30420	gp27
159	TG	2	3	6	56600	56605	gp87		111	ACT	3	3	9	30602	30610	gp27
160	CG	2	3	6	56625	56630	gp87		112	CGGTGG	6	3	18	30819	30836	gp27
161	AC	2	3	6	57313	57318	gp90		113	CGG	3	3	9	30837	30845	gp27
162	CG	2	3	6	58031	58036	gp92		114	CA	2	3	6	30876	30881	gp27
163	GC	2	3	6	58377	58382	gp92,		115	CGG	3	3	9	31047	31055	gp27
164	G	1	6	6	58441	58446	NC		116	GCG	3	3	9	31184	31192	gp27
165	GC	2	4	8	58838	58845	gp94		117	CA	2	3	6	32057	32062	gp28
166	GC	2	3	6	59081	59086	gp95		118	CCG	3	3	9	32116	32124	gp28
167	CG	2	3	6	59555	59560	gp95		119	GGC	3	3	9	32187	32195	gp28
168	G	1	6	6	59677	59682	gp95		120	CGG	3	3	9	32519	32527	gp28
169	GAC	3	3	9	59686	59694	gp95		121	CG	2	3	6	33336	33341	gp30
170	CG	2	3	6	59827	59832	gp95		122	CG	2	3	6	33359	33364	gp30
171	GT	2	3	6	60021	60026	gp96		123	CG	2	3	6	34014	34019	gp31
172	GA	2	3	6	60957	60962	gp99		124	AGC	3	3	9	34068	34076	gp31gp32,gp32
173	GC	2	3	6	61222	61227	gp101		125	GC	2	3	6	34131	34136	gp32
174	TG	2	4	8	61233	61240	gp101		126	CG	2	3	6	35019	35024	gp33
175	GC	2	3	6	61568	61573	NC		127	GCG	3	3	9	35022	35030	gp33
176	GT	2	3	6	61603	61608	NC		128	GA	2	3	6	35268	35273	gp33
177	CG	2	3	6	61670	61675	NC		129	CG	2	3	6	35560	35565	gp34
178	CTG	3	3	9	61788	61796	NC		130	GC	2	3	6	35606	35611	gp34
179	GT	2	3	6	62518	62523	NC		131	CG	2	3	6	35756	35761	gp34
180	ACG	3	3	9	62741	62749	gp109		132	GC	2	3	6	35780	35785	gp34
181	G	1	6	6	63104	63109	NC		133	GAG	3	3	9	36073	36081	gp35
182	G	1	6	6	63158	63163	NC		134	A	1	6	6	36419	36424	gp36
183	CG	2	3	6	63507	63512	gp111		135	CA	2	3	6	36620	36625	gp37
184	GC	2	3	6	64165	64170	gp112		136	TG	2	3	6	36730	36735	gp37
185	TG	2	4	8	64549	64556	NC		137	GC	2	3	6	36913	36918	gp37
186	GTC	3	3	9	64581	64589	NC		138	CGG	3	3	9	37163	37171	gp37
187	GCC	3	3	9	64799	64807	NC		139	GC	2	3	6	37218	37223	gp37
188	CGT	3	3	9	65748	65756	NC		140	GCT	3	3	9	37538	37546	gp37
189	GC	2	3	6	66318	66323	NC		141	GC	2	3	6	37863	37868	NC
190	CG	2	4	8	66485	66492	NC		142	GC	2	3	6	38174	38179	NC
191	AG	2	3	6	66543	66548	NC		143	GC	2	3	6	38272	38277	NC
192	AC	2	3	6	67483	67488	NC		144	TG	2	3	6	39549	39554	gp42
193	C	1	6	6	67552	67557	NC		145	CAG	3	3	9	39704	39712	gp42
194	AG	2	3	6	67688	67693	NC		146	GC	2	3	6	39871	39876	gp42
195	AG	2	3	6	67946	67951	NC		147	GC	2	3	6	40081	40086	gp42
196	CG	2	3	6	68017	68022	NC		148	CG	2	3	6	40601	40606	gp42
197	CT	2	3	6	68196	68201	NC		149	AC	2	3	6	41004	41009	gp42
198	GC	2	3	6	68205	68210	NC		150	GC	2	3	6	41095	41100	gp42
199	AC	2	3	6	68549	68554	NC		151	GCG	3	3	9	41313	41321	gp43
200	GGC	3	3	9	69012	69020	gp129		152	CG	2	3	6	41417	41422	gp43
201	C	1	6	6	69520	69525	NC		153	AC	2	3	6	41465	41470	gp43
202	G	1	6	6	69530	69535	NC		154	CGC	3	3	9	41814	41822	gp43
203	G	1	6	6	69650	69655	NC		155	GT	2	3	6	41843	41848	gp43
204	T	1	6	6	69752	69757	NC		156	CG	2	3	6	41936	41941	gp43
205	GC	2	3	6	70618	70623	NC		157	CGG	3	3	9	42168	42176	gp43
206	TG	2	3	6	71288	71293	NC		158	AC	2	3	6	42388	42393	gp43
207	GT	2	3	6	71323	71328	NC		159	GCG	3	3	9	43410	43418	NC
208	CG	2	3	6	71711	71716	NC		160	GCA	3	3	9	43850	43858	NC
209	GA	2	3	6	71946	71951	NC		161	CGT	3	3	9	44042	44050	NC
210	GC	2	3	6	72160	72165	NC		162	GC	2	3	6	44164	44169	NC
211	GA	2	3	6	72379	72384	NC		163	GC	2	3	6	44242	44247	NC
212	GGCCAG	6	3	18	72971	72988	NC		164	GC	2	3	6	44523	44528	NC
213	GT	2	4	8	73241	73248	NC		165	GGC	3	3	9	44702	44710	NC
214	GT	2	3	6	73485	73490	NC		166	GC	2	3	6	44841	44846	NC
215	GC	2	3	6	73689	73694	NC		167	TG	2	3	6	45068	45073	NC
216	CA	2	4	8	74306	74313	NC		168	GC	2	3	6	46164	46169	NC
217	AC	2	4	8	74321	74328	NC		169	CGT	3	3	9	46780	46788	NC
218	AC	2	3	6	74352	74357	NC		170	GCG	3	3	9	46883	46891	NC
219	CA	2	3	6	74360	74365	NC		171	GC	2	3	6	46953	46958	NC
220	G	1	6	6	74871	74876	NC		172	GCG	3	3	9	47181	47189	NC
				1501					173	GGT	3	3	9	47228	47236	NC
M10	Consensus	Rep. Size	Iterations	Tract-size	Start	End	SSR Location in Gene		174	CG	2	3	6	47323	47328	NC
1	TC	2	4	8	10	17	NC		175	CG	2	3	6	47387	47392	NC
2	T	1	6	6	402	407	gp1		176	GCT	3	3	9	47677	47685	NC
3	GC	2	3	6	824	829	gp2		177	GC	2	3	6	47745	47750	NC
4	GC	2	3	6	1012	1017	gp3		178	CCA	3	3	9	48102	48110	NC
5	TG	2	3	6	1671	1676	gp4		179	GC	2	3	6	48464	48469	NC
6	TG	2	3	6	2122	2127	gp4		180	GC	2	3	6	48718	48723	NC
7	GC	2	3	6	2300	2305	gp4		181	CGT	3	3	9	49134	49142	NC
8	AAG	3	3	9	2611	2619	gp4		182	CAG	3	3	9	49468	49476	NC
9	GC	2	3	6	2755	2760	gp5		183	CG	2	3	6	49566	49571	NC
10	GT	2	3	6	3062	3067	gp5		184	CGG	3	3	9	49717	49725	NC
11	GT	2	3	6	3259	3264	gp5		185	GC	2	3	6	50585	50590	NC
12	AGC	3	3	9	3455	3463	gp5		186	CGG	3	3	9	51015	51023	NC
13	GC	2	3	6	3773	3778	gp5		187	CCT	3	3	9	51237	51245	NC
14	GT	2	3	6	3794	3799	gp5		188	GC	2	3	6	51263	51268	NC
15	GC	2	4	8	4701	4708	gp6		189	GC	2	3	6	51645	51650	NC
16	C	1	6	6	4822	4827	gp6		190	CCA	3	3	9	51863	51871	NC
17	CG	2	3	6	4859	4864	gp6		191	GC	2	3	6	52155	52160	NC
18	GC	2	3	6	5006	5011	gp6		192	CG	2	3	6	52377	52382	NC
19	GC	2	3	6	5099	5104	gp6		193	GC	2	3	6	52597	52602	NC
20	AAG	3	3	9	5896	5904	gp7		194	GC	2	3	6	52921	52926	NC
21	CG	2	3	6	6008	6013	gp7		195	GTC	3	3	9	53070	53078	NC
22	GCG	3	4	12	6011	6022	gp7		196	GCG	3	3	9	53213	53221	NC
23	CA	2	3	6	6074	6079	gp8		197	CTG	3	3	9	53798	53806	NC
24	GC	2	3	6	7913	7918	gp10		198	CGG	3	3	9	54052	54060	NC
25	CTG	3	3	9	8034	8042	gp11		199	CGG	3	3	9	54148	54156	NC
26	G	1	6	6	8462	8467	NC		200	CG	2	3	6	55417	55422	NC
27	G	1	6	6	8641	8646	gp12		201	GT	2	3	6	55876	55881	NC
28	GC	2	3	6	9861	9866	gp13		202	GC	2	3	6	55894	55899	NC
29	G	1	6	6	9911	9916	NC		203	CG	2	3	6	55901	55906	NC
30	CAG	3	3	9	11102	11110	gp16		204	GC	2	3	6	55914	55919	NC
31	CGT	3	3	9	11256	11264	gp16		205	GT	2	3	6	56379	56384	gp60
32	GC	2	3	6	11720	11725	gp16		206	GCG	3	3	9	56585	56593	gp60
33	CG	2	3	6	12053	12058	gp16		207	CA	2	3	6	56818	56823	gp60
34	GC	2	3	6	13046	13051	gp16		208	GC	2	3	6	56989	56994	NC
35	GC	2	3	6	13351	13356	gp16		209	TG	2	3	6	57126	57131	gp61
36	GGT	3	3	9	13886	13894	gp16		210	AGG	3	3	9	57259	57267	gp61
37	GCCTGC	6	4	24	13921	13944	gp16		211	TG	2	3	6	57635	57640	NC
38	TG	2	3	6	14758	14763	gp16		212	CG	2	3	6	57780	57785	gp63
39	CG	2	3	6	15554	15559	gp16		213	CGA	3	3	9	58310	58318	gp65
40	GC	2	3	6	15732	15737	gp16		214	CG	2	3	6	58509	58514	gp65
41	TGA	3	3	9	16486	16494	gp17		215	GCG	3	3	9	58572	58580	gp65
42	GC	2	3	6	16683	16688	gp17		216	GAC	3	3	9	58957	58965	gp66
43	CG	2	3	6	17815	17820	gp18		217	CG	2	3	6	59458	59463	NC
44	GC	2	3	6	17830	17835	gp18		218	GC	2	3	6	60026	60031	gp69
45	CGG	3	3	9	18145	18153	gp18		219	GC	2	3	6	60390	60395	gp69
46	GC	2	3	6	18187	18192	gp18		220	GC	2	3	6	60658	60663	gp70
47	GC	2	3	6	18394	18399	gp18		221	GC	2	3	6	60778	60783	NC
48	TG	2	3	6	18539	18544	gp18		222	CG	2	3	6	61013	61018	NC
49	G	1	6	6	19362	19367	gp20		223	CG	2	3	6	61102	61107	NC
50	GTC	3	3	9	19839	19847	gp20		224	TG	2	3	6	61223	61228	NC
51	GC	2	3	6	20242	20247	gp20		225	AC	2	3	6	61252	61257	NC
52	AAC	3	3	9	20719	20727	gp20		226	GC	2	3	6	61367	61372	NC
53	GT	2	3	6	20759	20764	gp20		227	GC	2	3	6	61417	61422	NC
54	GC	2	4	8	20799	20806	gp20		228	GC	2	3	6	61639	61644	NC
55	GC	2	3	6	20973	20978	gp20		229	GC	2	3	6	61802	61807	NC
56	G	1	6	6	20992	20997	gp20		230	GC	2	3	6	61815	61820	NC
57	GC	2	3	6	21167	21172	gp21		231	GC	2	3	6	61939	61944	NC
58	G	1	6	6	21186	21191	gp21		232	CTC	3	3	9	62102	62110	NC
59	CGG	3	3	9	22437	22445	gp24		233	GC	2	3	6	62243	62248	NC
60	GC	2	3	6	23045	23050	gp24		234	CG	2	3	6	62357	62362	NC
61	GGT	3	3	9	23104	23112	gp24		235	GT	2	3	6	62600	62605	NC
62	GC	2	3	6	23700	23705	gp24		236	GC	2	3	6	62773	62778	NC
63	GTG	3	3	9	23776	23784	gp24		237	GC	2	3	6	63009	63014	NC
64	GTG	3	3	9	23836	23844	gp24		238	GCG	3	3	9	63023	63031	NC
65	CGG	3	3	9	23852	23860	gp24		239	GC	2	3	6	63281	63286	NC
66	CGG	3	3	9	24215	24223	gp24		240	GC	2	3	6	63448	63453	NC
67	GT	2	4	8	25314	25321	gp26		241	GC	2	3	6	63588	63593	NC
68	CG	2	3	6	25853	25858	gp27		242	GC	2	3	6	63710	63715	NC
69	CG	2	4	8	26087	26094	gp27		243	GCG	3	3	9	65453	65461	NC
70	GC	2	3	6	26130	26135	gp27		244	GC	2	3	6	65541	65546	NC
71	CCG	3	3	9	26203	26211	gp27		245	CG	2	3	6	65650	65655	NC
72	ACG	3	3	9	26347	26355	gp27		246	TCG	3	3	9	65732	65740	NC
73	GC	2	3	6	27338	27343	gp28		247	GCG	3	3	9	65924	65932	NC
74	GC	2	3	6	28444	28449	gp31		248	GC	2	3	6	66027	66032	NC
75	GGC	3	3	9	28591	28599	gp31		249	GGT	3	3	9	66221	66229	NC
76	GC	2	3	6	29684	29689	NC		250	AC	2	3	6	66254	66259	NC
77	GC	2	3	6	29760	29765	NC		251	GC	2	3	6	66325	66330	NC
78	GC	2	3	6	29989	29994	NC		252	GC	2	3	6	66755	66760	NC
79	C	1	6	6	30398	30403	NC		253	GC	2	3	6	66776	66781	NC
80	AG	2	3	6	30443	30448	NC		254	GC	2	3	6	67461	67466	NC
81	T	1	6	6	30556	30561	NC		255	GC	2	3	6	67795	67800	NC
82	GC	2	3	6	31387	31392	NC		256	GCG	3	3	9	67846	67854	NC
83	C	1	6	6	31791	31796	NC		257	GC	2	3	6	68139	68144	NC
84	GC	2	3	6	31952	31957	gp38		258	GCG	3	3	9	68554	68562	NC
85	GC	2	3	6	32099	32104	gp38		259	GCG	3	3	9	68870	68878	NC
86	CG	2	3	6	32234	32239	gp38		260	GC	2	3	6	69076	69081	NC
87	AGC	3	3	9	32467	32475	gp38		261	CGG	3	3	9	69290	69298	NC
88	CGA	3	3	9	32531	32539	gp38		262	CCT	3	3	9	69374	69382	NC
89	GC	2	4	8	32596	32603	gp38		263	CGG	3	3	9	69392	69400	NC
90	CCG	3	3	9	32781	32789	gp38		264	GCG	3	3	9	69514	69522	NC
91	TG	2	3	6	33581	33586	NC						1896
92	GT	2	3	6	33897	33902	NC		M70	Consensus	Rep. Size	Iterations	Tract-size	Start	End	SSR Location in Gene
93	GC	2	3	6	34448	34453	NC		1	GC	2	3	6	44	49	gp1
94	GT	2	3	6	34659	34664	gp41		2	GC	2	4	8	750	757	gp2
95	CA	2	3	6	34707	34712	gp41		3	GC	2	4	8	953	960	gp2
96	GC	2	3	6	34932	34937	gp41		4	GC	2	3	6	1270	1275	gp2
97	GC	2	3	6	35740	35745	gp45		5	GC	2	3	6	1956	1961	gp2
98	GC	2	3	6	36506	36511	NC		6	CG	2	3	6	2004	2009	gp2
99	TA	2	3	6	36900	36905	gp47		7	GCC	3	3	9	2651	2659	gp4
100	G	1	6	6	37045	37050	gp47		8	CA	2	3	6	2763	2768	gp4
101	GC	2	3	6	37062	37067	gp47		9	CG	2	3	6	2778	2783	gp4
102	CG	2	3	6	37409	37414	gp47		10	CG	2	3	6	2804	2809	gp4
103	TG	2	3	6	37440	37445	gp47		11	CG	2	3	6	2817	2822	gp4
104	GC	2	3	6	37786	37791	gp47		12	TG	2	3	6	2847	2852	gp4
105	GAC	3	4	12	37888	37899	gp47		13	CG	2	3	6	2889	2894	gp4
106	CG	2	3	6	38937	38942	NC		14	GTT	3	3	9	3469	3477	NC
107	GC	2	3	6	39119	39124	NC		15	CA	2	3	6	3609	3614	NC
108	TCG	3	3	9	39496	39504	gp52		16	CA	2	3	6	3650	3655	NC
109	GC	2	3	6	39613	39618	gp53		17	AC	2	3	6	3812	3817	NC
110	CG	2	4	8	40164	40171	gp54		18	GC	2	3	6	3878	3883	NC
111	CG	2	3	6	40198	40203	gp54		19	GC	2	3	6	4647	4652	gp8
112	GC	2	3	6	40499	40504	gp54		20	GC	2	3	6	4815	4820	gp8
113	G	1	6	6	40727	40732	gp54		21	CG	2	3	6	4931	4936	gp8
114	GC	2	3	6	41209	41214	gp54		22	CG	2	3	6	5147	5152	gp8
115	A	1	6	6	41588	41593	NC		23	TC	2	3	6	5486	5491	gp8
116	T	1	6	6	41720	41725	NC		24	CG	2	3	6	5942	5947	gp8
117	CG	2	3	6	43134	43139	gp60		25	CG	2	3	6	6046	6051	gp8
118	CG	2	3	6	43337	43342	gp60		26	CA	2	3	6	6324	6329	gp8
119	GC	2	3	6	43918	43923	gp61		27	TC	2	3	6	6382	6387	gp9
120	CG	2	3	6	43975	43980	gp61		28	ACC	3	3	9	6497	6505	gp9
121	GAG	3	3	9	44219	44227	gp62		29	AC	2	3	6	6898	6903	gp9
122	GC	2	4	8	44395	44402	gp62		30	GC	2	3	6	6960	6965	gp9
123	GC	2	4	8	44744	44751	gp62		31	GA	2	3	6	6994	6999	gp9
124	GC	2	3	6	45499	45504	gp65		32	CGA	3	3	9	7009	7017	gp9
125	CG	2	3	6	46462	46467	gp68		33	GC	2	3	6	7493	7498	gp9
126	GC	2	3	6	46817	46822	gp68		34	CGA	3	3	9	8636	8644	gp9
127	GCG	3	3	9	47150	47158	gp69		35	GGC	3	3	9	8777	8785	gp9
128	CG	2	3	6	47220	47225	gp69		36	GCCTGA	6	4	24	8858	8881	gp9
129	CG	2	3	6	47308	47313	gp69		37	CG	2	4	8	9097	9104	gp10
130	GAA	3	3	9	47770	47778	gp69		38	CG	2	3	6	9378	9383	gp11
131	CG	2	3	6	47967	47972	gp69		39	CT	2	3	6	9466	9471	gp11
132	ACG	3	3	9	48997	49005	gp71		40	CGA	3	3	9	9621	9629	gp11
133	GCT	3	3	9	49509	49517	gp73		41	CGG	3	3	9	9783	9791	gp11
134	CG	2	3	6	49582	49587	gp73		42	TC	2	3	6	11135	11140	NC
135	AG	2	3	6	49749	49754	gp73		43	GC	2	3	6	11666	11671	gp12
136	GC	2	3	6	49799	49804	gp73		44	CG	2	3	6	11831	11836	gp12
137	GCG	3	3	9	50805	50813	gp74		45	GCG	3	3	9	12216	12224	gp13
138	GC	2	3	6	51299	51304	gp74		46	CA	2	3	6	12364	12369	gp13
139	CG	2	3	6	51394	51399	gp74		47	GC	2	3	6	12869	12874	gp14
140	AG	2	3	6	51746	51751	NC		48	TG	2	3	6	13936	13941	gp16
141	GT	2	3	6	51851	51856	gp75		49	GC	2	3	6	14059	14064	gp16
142	GC	2	3	6	52923	52928	gp76		50	GCC	3	3	9	14283	14291	gp17
143	GC	2	3	6	53244	53249	gp77		51	GCG	3	3	9	15222	15230	NC
144	GC	2	3	6	53376	53381	gp77		52	CT	2	3	6	15353	15358	NC
145	GT	2	3	6	53649	53654	gp78		53	GA	2	3	6	16125	16130	NC
146	GAC	3	3	9	54023	54031	gp79		54	GC	2	3	6	16193	16198	NC
147	CG	2	3	6	54810	54815	gp81		55	C	1	11	11	16224	16234	NC
148	TG	2	3	6	55263	55268	gp82		56	CT	2	3	6	16532	16537	NC
149	CG	2	3	6	55595	55600	gp83		57	CG	2	3	6	16808	16813	gp21
150	GC	2	3	6	55979	55984	gp84		58	CG	2	3	6	16831	16836	gp21
151	CG	2	3	6	56028	56033	gp84		59	CG	2	3	6	16972	16977	gp21
152	GC	2	3	6	57503	57508	gp86		60	CG	2	3	6	17116	17121	gp21
153	CGG	3	3	9	57570	57578	gp86		61	CGA	3	3	9	17791	17799	gp22
154	GC	2	4	8	58038	58045	gp87		62	GC	2	3	6	18087	18092	gp23
155	CG	2	3	6	58112	58117	gp87		63	CCG	3	3	9	18214	18222	gp23
156	GT	2	3	6	58234	58239	gp87		64	CG	2	3	6	18358	18363	gp24
157	GC	2	3	6	59505	59510	gp91,		65	GC	2	3	6	18513	18518	gp24
158	GC	2	3	6	59727	59732	gp92		66	CG	2	3	6	19135	19140	gp25
159	GC	2	3	6	60207	60212	gp94		67	CGA	3	3	9	19264	19272	gp25
160	GC	2	3	6	60694	60699	gp94		68	CG	2	3	6	19775	19780	NC
161	CG	2	3	6	61142	61147	gp95		69	GC	2	3	6	19936	19941	gp27
162	GCG	3	3	9	61934	61942	gp98		70	GC	2	3	6	20032	20037	gp27
163	CG	2	3	6	62365	62370	gp100		71	CGG	3	4	12	20317	20328	gp27
164	GC	2	3	6	62477	62482	gp101		72	GCG	3	3	9	20358	20366	gp27
165	TG	2	4	8	62509	62516	gp101		73	GCG	3	3	9	20432	20440	gp27
166	TGC	3	3	9	63639	63647	gp104		74	GC	2	3	6	20935	20940	gp27
167	T	1	6	6	64309	64314	NC		75	GC	2	3	6	21117	21122	gp27
168	GC	2	3	6	64576	64581	NC		76	GCG	3	3	9	21618	21626	gp27
169	GC	2	3	6	64670	64675	NC		77	CG	2	3	6	21794	21799	gp27
170	CA	2	3	6	64867	64872	NC		78	AGC	3	3	9	22053	22061	gp27
171	CG	2	3	6	65467	65472	NC		79	CG	2	3	6	22108	22113	gp27
172	GC	2	3	6	65734	65739	NC		80	ACA	3	3	9	22386	22394	gp27
173	GC	2	3	6	66260	66265	NC		81	AC	2	3	6	22521	22526	gp27
174	GCT	3	3	9	66647	66655	NC		82	GC	2	3	6	22866	22871	gp27
175	TG	2	3	6	67172	67177	NC		83	GCG	3	3	9	23081	23089	gp27
176	TG	2	3	6	67182	67187	NC		84	GC	2	3	6	23097	23102	gp27
177	CA	2	3	6	67332	67337	NC		85	CA	2	3	6	23173	23178	gp27
178	TCG	3	3	9	67678	67686	NC		86	CGG	3	3	9	23182	23190	gp27
179	CG	2	3	6	67844	67849	NC		87	GC	2	3	6	23327	23332	gp27
180	GT	2	3	6	67914	67919	NC		88	GC	2	3	6	23772	23777	gp27
181	GC	2	3	6	67967	67972	NC		89	GGC	3	3	9	23855	23863	gp27
182	GC	2	3	6	68275	68280	NC		90	GC	2	3	6	23940	23945	gp27
183	GC	2	3	6	68502	68507	NC		91	GCG	3	3	9	23979	23987	gp27
184	CAGC	4	3	12	68572	68583	NC		92	GGC	3	3	9	24035	24043	gp27
185	CA	2	3	6	68602	68607	NC		93	CG	2	4	8	24255	24262	gp27
186	CA	2	3	6	68618	68623	NC		94	GC	2	3	6	24339	24344	gp27
187	CA	2	3	6	68631	68636	NC		95	GGC	3	3	9	24538	24546	gp27
188	CA	2	4	8	68654	68661	NC		96	CG	2	3	6	24798	24803	gp27
189	CA	2	4	8	68722	68729	NC		97	CGG	3	3	9	24823	24831	gp27
190	CA	2	3	6	68746	68751	NC		98	GT	2	3	6	24870	24875	gp27
191	CA	2	4	8	68804	68811	NC		99	CCG	3	3	9	25089	25097	gp27
192	CA	2	3	6	68831	68836	NC		100	CGG	3	3	9	25215	25223	gp27
193	CA	2	3	6	68840	68845	NC		101	CGG	3	3	9	25675	25683	gp27
194	CA	2	3	6	68858	68863	NC		102	CG	2	3	6	25878	25883	gp28
195	CA	2	3	6	68922	68927	NC		103	GT	2	3	6	26211	26216	gp28
196	AC	2	3	6	68998	69003	NC		104	GC	2	3	6	26313	26318	gp28
197	GT	2	3	6	69154	69159	NC		105	CA	2	3	6	26392	26397	gp28
198	G	1	6	6	69236	69241	NC		106	TG	2	3	6	26791	26796	gp28
199	GC	2	3	6	69258	69263	NC		107	CA	2	3	6	26827	26832	gp28
				1366					108	CG	2	3	6	26911	26916	gp28
M11	Consensus	Rep. Size	Iterations	Tract-size	Start	End	SSR Location in Gene		109	CG	2	3	6	27945	27950	gp29
1	GC	2	3	6	337	342	gp1		110	GC	2	3	6	27952	27957	gp29
2	GC	2	3	6	469	474	gp1		111	CG	2	3	6	28030	28035	gp29
[truncated: 11,178 more rows]
