# Supplementary material for: Microsatellite Diversity, Complexity, and Host Range of Mycobacteriophage Genomes of the Siphoviridae Family
Source: Front Genet. 2019 Mar 14;10:207. doi: 10.3389/fgene.2019.00207 (PMC6426759; doi:10.3389/fgene.2019.00207)
Supplement: Supplementary file 3 [file Table_3.xlsx]

## Sheet: Sheet1
	Supplementary table 3: Details of distribution of cSSRs found in the Mycobacteriophage genomes (gp represents ORF)
M1	No.	Compound SSR	Start	End	SSR Location in Gene
	1	(AG)3-x0-(TCG)3	8593	8607	gp16
	2	(GC)3-x9-(CG)3	36189	36209	NC
	3	(GT)5-x0-(CG)3	36435	36450	gp47
	4	(CG)3-x7-(GC)3-x1-(CG)3	36469	36494	gp47
	5	(GC)3-x7-(CG)3	43667	43685	NC
	6	(GA)3-x8-(AAG)9	58255	58295	,gp81
M2	No.	Compound SSR	Start	End	SSR Location in Gene
	1	(GC)3-x8-(CG)4	36774	36795	NC
	2	(CG)4-x6-(GC)3-x6-(CG)4-x7-(CG)3	36809	36855	NC
	3	(CG)5-x9-(CG)4	37450	37476	NC
	4	(A)6-x0-(T)8	37551	37564	NC
	5	(AC)3-x2-(AC)9-x7-(CA)4-x2-(CA)4	37703	37753	NC
	6	(GC)3-x6-(GC)3	59358	59375	gp81
M3	No.	Compound SSR	Start	End	SSR Location in Gene
	1	(TG)3-x6-(AT)3	33138	33155	gp38
	2	(T)6-x0-(CG)4-x6-(CG)3	39528	39553	NC
	3	(CTG)3-x1-(CT)3	59423	59438	gp91
	4	(GC)3-x6-(AT)3	69859	69876	gp109
M4	No.	Compound SSR	Start	End	SSR Location in Gene
	1	(GGC)3-x0-(GGT)5	29678	29701	gp34
	2	(GC)3-x8-(CG)3-x1-(CG)4-x6-(CG)4	34762	34804	NC
	3	(GC)3-x8-(GC)3	34858	34877	NC
	4	(A)7-x0-(T)7	35402	35415	NC
	5	(AC)3-x2-(AC)3	48773	48786	NC
M5	No.	Compound SSR	Start	End	SSR Location in Gene
	1	(CGA)3-x4-(CG)3	7126	7144	gp9
	2	(CG)3-x8-(CG)3	8995	9014	gp13
	3	(GCA)3-x3-(GCA)3	14201	14221	gp16
	4	(CGT)3-x0-(CGG)3	20479	20496	gp20
	5	(TCG)3-x1-(CGT)3	27891	27909	NC
	6	(CGA)4-x9-(AC)3	30246	30272	gp37
	7	(CGC)3-x7-(GC)3	31975	31996	gp41
	8	(G)6-x3-(G)6	41913	41927	gp63
	9	(CG)3-x1-(TCG)4	44598	44616	gp69
	10	(TC)3-x0-(GC)3	45893	45904	gp73
	11	(AC)3-x5-(CG)3	48546	48562	gp82
M6	No.	Compound SSR	Start	End	SSR Location in Gene
	1	(CGA)3-x3-(CGA)3	3377	3397	gp3
	2	(GC)3-x-3-(CGC)3	7916	7927	gp12
	3	(GC)3-x-3-(CGC)3	10498	10509	gp14
	4	(GCA)3-x3-(GCA)3	14439	14459	gp17
	5	(GC)3-x4-(GC)3	20181	20196	gp21
	6	(CG)3-x0-(TA)3	26046	26057	NC
	7	(GC)3-x-3-(CGC)3	31593	31604	gp46
	8	(AC)3-x0-(GCC)3	33007	33021	gp48
	9	(GC)3-x-3-(CGC)3	39004	39015	gp61
	10	(AG)3-x2-(GC)3	39804	39817	gp63
	11	(GC)3-x7-(CG)3	40622	40640	gp64
	12	(GC)3-x0-(CG)3	44315	44326	gp74
	13	(CGC)3-x2-(AC)3	45321	45337	gp77
M7	No.	Compound SSR	Start	End	SSR Location in Gene
	1	(C)7-x2-(C)7	29941	29956	NC
	2	(G)6-x2-(TG)3	34511	34524	NC
	3	(CGG)3-x-2-(G)6	51691	51703	gp78
	4	(G)6-x3-(GAC)3	58309	58326	gp93
	5	(GC)3-x5-(TG)4	60392	60410	gp99
	6	(CT)3-x3-(GC)3	66581	66595	NC
	7	(CA)3-x0-(TG)3	70554	70565	NC
	8	(CA)4-x7-(AC)4	72828	72850	NC
	9	(AC)3-x0-(CA)4	72874	72887	NC
M8	No.	Compound SSR	Start	End	SSR Location in Gene
	1	(CG)3-x-3-(GCG)4	6008	6022	gp7
	2	(CG)3-x9-(GC)3	17809	17829	gp18
	3	(TG)3-x4-(TG)3	73756	73771	NC
	4	(CA)3-x7-(CA)3	75273	75291	NC
	5	(CA)3-x6-(CA)3-x8-(CA)3	75402	75433	NC
	6	(CA)3-x9-(CA)3	75575	75595	NC
M9	No.	Compound SSR	Start	End	SSR Location in Gene
	1	(C)7-x2-(C)7	29897	29912	NC
	2	(G)6-x2-(TG)3	34467	34480	NC
	3	(GC)4-x3-(TG)3	41437	41453	gp57
	4	(CGG)3-x-2-(G)6	53020	53032	gp79
	5	(G)6-x3-(GAC)3	59677	59694	gp95
	6	(GC)3-x5-(TG)4	61222	61240	gp101
	7	(CT)3-x3-(GC)3	68196	68210	NC
	8	(C)6-x4-(G)6	69520	69535	NC
	9	(CA)4-x7-(AC)4	74306	74328	NC
	10	(AC)3-x2-(CA)3	74352	74365	NC
M10	No.	Compound SSR	Start	End	SSR Location in Gene
	1	(CG)3-x-3-(GCG)4	6008	6022	gp7
	2	(CG)3-x9-(GC)3	17815	17835	gp18
	3	(GTG)3-x7-(CGG)3	23836	23860	gp24
	4	(TG)3-x4-(TG)3	67172	67187	NC
	5	(CA)3-x7-(CA)3	68618	68636	NC
	6	(CA)3-x3-(CA)3	68831	68845	NC
M11	No.	Compound SSR	Start	End	SSR Location in Gene
	1	(CG)3-x5-(GC)3	5986	6002	gp8
	2	(GC)3-x-3-(CGC)3	6153	6164	gp8
	3	(CG)3-x3-(C)6	25626	25640	NC
	4	(GC)3-x-3-(CGC)3	30910	30921	gp46
	5	(AC)3-x0-(GCC)3	32324	32338	gp48
	6	(C)7-x2-(C)7	39301	39316	gp61
	7	(CCGA)3-x8-(CG)3	40107	40132	gp62
M12	No.	Compound SSR	Start	End	SSR Location in Gene
	1	(GC)3-x4-(GC)3	18730	18745	gp20
	2	(CG)4-x5-(GCT)3	32081	32102	gp46
	3	(GC)3-x7-(GC)3	32758	32776	gp49
	4	(TC)3-x1-(GC)3	32976	32988	gp49
	5	(C)6-x3-(C)6	38727	38741	gp61
M13	No.	Compound SSR	Start	End	SSR Location in Gene
	1	(CGC)3-x1-(GGT)3	2886	2904	gp3
	2	(GC)3-x0-(TG)3	4069	4080	gp4
	3	(GCT)4-x4-(GC)3	8179	8200	gp11
	4	(GT)3-x0-(CGC)3	8902	8916	gp12
	5	(GC)3-x3-(GT)3	11858	11872	gp14
	6	(GT)3-x5-(GTG)3	24287	24306	gp23
	7	(CG)3-x5-(GTG)3	32378	32397	gp37
	8	(TGT)3-x7-(TG)3	32522	32543	gp37
	9	(A)6-x9-(TG)3	33767	33787	gp39,
	10	(CAG)3-x7-(TG)3	38159	38180	gp51
	11	(CG)3-x2-(G)6	42114	42127	NC
	12	(CAC)3-x9-(C)6	46692	46715	gp78
	13	(AC)3-x0-(CA)3	51743	51754	gp88
	14	(GCG)3-x3-(AC)3	51904	51921	gp88
M14	No.	Compound SSR	Start	End	SSR Location in Gene
	1	(CA)3-x9-(CGC)3	22748	22771	gp26
	2	(CA)3-x5-(GT)3	24104	24120	NC
	3	(AC)3-x7-(TG)3	30085	30103	NC
	4	(CGA)3-x5-(CT)3	31006	31025	NC
	5	(CG)3-x2-(G)6	45347	45360	gp82
M15	No.	Compound SSR	Start	End	SSR Location in Gene
	1	(GCT)4-x3-(CG)3	8009	8029	gp12
	2	(GT)3-x0-(CGC)3	8714	8728	gp13
	3	(GC)3-x3-(GT)3	11627	11641	gp15
	4	(GT)3-x5-(GTG)3	24055	24074	gp24
	5	(GTC)4-x0-(GTT)3	34902	34922	NC
M16	No.	Compound SSR	Start	End	SSR Location in Gene
	1	(CGC)3-x1-(GGT)3	2870	2888	gp3
	2	(GC)3-x0-(TG)3	4053	4064	gp4
	3	(TGC)3-x4-(CG)3	8163	8181	gp11
	4	(GT)3-x0-(CGC)3	8861	8875	gp12
	5	(G)7-x1-(GTC)3	21668	21684	gp20
	6	(GC)3-x2-(GC)3	21707	21720	gp20
	7	(GTG)3-x3-(TG)3	41150	41167	gp59
	8	(C)6-x1-(TCG)3	47215	47230	gp78
	9	(AC)3-x0-(CA)3	59044	59055	gp112
	10	(GCG)3-x3-(AC)3	59205	59222	gp112
M17	No.	Compound SSR	Start	End	SSR Location in Gene
	1	(CA)3-x5-(GT)3	24112	24128	NC
	2	(GT)3-x5-(GT)4	29017	29035	gp41
	3	(CA)3-x6-(C)6-x3-(CG)3	30654	30680	NC
	4	(C)6-x1-(TCG)3	46941	46956	gp86
M18	No.	Compound SSR	Start	End	SSR Location in Gene
	1	(CGC)3-x1-(GGT)3	2886	2904	gp3
	2	(GC)3-x0-(TG)3	4069	4080	gp4
	3	(GCT)4-x4-(GC)3	8179	8200	gp11
	4	(GC)3-x3-(GT)3	11858	11872	gp14
	5	(G)7-x0-(CGT)3	21671	21686	gp19
	6	(GC)3-x2-(GC)3	21710	21723	gp19
	7	(GT)3-x5-(GTG)3	24275	24294	gp23
	8	(AGG)3-x1-(GC)3	24764	24779	gp24
	9	(CAC)3-x9-(C)6	50943	50966	gp94
	10	(GC)3-x9-(GA)3	52971	52991	NC
	11	(AC)3-x0-(CA)3	56065	56076	NC
	12	(GCG)3-x3-(AC)3	56226	56243	NC
M19	No.	Compound SSR	Start	End	SSR Location in Gene
	1	(CGC)3-x1-(GGT)3	2886	2904	gp3
	2	(GC)3-x0-(TG)3	4069	4080	gp4
	3	(GCT)4-x4-(GC)3	8178	8199	gp11
	4	(GT)3-x0-(CGC)3	8901	8915	gp13
	5	(GC)3-x3-(GT)3	11815	11829	gp14
	6	(GC)3-x2-(GC)3	21666	21679	gp19
	7	(GT)3-x5-(GTG)3	24232	24251	gp23
	8	(CGG)4-x0-(TGG)3	24532	24552	gp24
	9	(CGG)3-x-2-(G)6	24988	25000	gp24
	10	(CG)3-x2-(GTG)3	33738	33754	NC
	11	(TGT)3-x7-(TG)3	33882	33903	NC
	12	(CAG)3-x7-(TG)3	38683	38704	gp54
	13	(AC)3-x0-(GA)4	48057	48070	NC
	14	(CAC)3-x9-(C)6	53162	53185	gp93
	15	(AC)3-x0-(CA)3	58502	58513	gp105
M20	No.	Compound SSR	Start	End	SSR Location in Gene
	1	(CGC)3-x1-(GGT)3	2870	2888	gp3
	2	(GCT)4-x3-(CG)3	8157	8177	gp11
	3	(GT)3-x0-(CGC)3	8857	8871	gp13
	4	(GC)3-x3-(GT)3	11776	11790	gp14
	5	(CA)3-x-3-(ACA)3	22538	22549	gp20
	6	(GT)3-x5-(GTG)3	24200	24219	gp23
	7	(CGG)4-x-2-(G)8	24500	24517	gp24
	8	(CGG)3-x-2-(G)6	24956	24968	gp24
	9	(A)6-x9-(TG)3	34811	34831	gp43,
	10	(AC)3-x0-(CA)3	58438	58449	NC
	11	(GCG)3-x3-(AC)3	58599	58616	NC
M21	No.	Compound SSR	Start	End	SSR Location in Gene
	1	(CGC)3-x1-(GGT)3	2887	2905	gp3
	2	(GC)3-x0-(TG)3	4070	4081	gp4
	3	(GCT)4-x4-(GC)3	8180	8201	gp11
	4	(GT)3-x0-(CGC)3	8903	8917	gp13
	5	(GC)3-x3-(GT)3	11820	11834	gp14
	6	(G)7-x1-(GTC)3	21643	21659	gp19
	7	(GC)3-x2-(GC)3	21682	21695	gp19
	8	(GT)3-x5-(GTG)3	24247	24266	gp23
	9	(GTC)4-x0-(GTT)3	33107	33127	NC
	10	(GCT)3-x1-(CTG)3	40178	40196	gp58
	11	(AC)3-x0-(CA)3	54966	54977	NC
M22	No.	Compound SSR	Start	End	SSR Location in Gene
	1	(GCT)4-x4-(GC)3	8010	8031	gp12
	2	(GT)3-x0-(CGC)3	8715	8729	gp14
	3	(G)7-x1-(GTC)3	21460	21476	gp20
	4	(GC)3-x2-(GC)3	21499	21512	gp20
	5	(GT)3-x5-(GTG)3	24064	24083	gp24
	6	(CGG)4-x-2-(G)8	24364	24381	gp25
	7	(CGG)3-x-2-(G)6	24820	24832	gp25
	8	(A)6-x9-(TG)3	34318	34338	gp45,
M23	No.	Compound SSR	Start	End	SSR Location in Gene
	1	(CGC)3-x1-(GGT)3	2886	2904	gp3
	2	(GC)3-x0-(TG)3	4069	4080	gp4
	3	(GCT)4-x4-(GC)3	8180	8201	gp11
	4	(GT)3-x0-(CGC)3	8903	8917	gp13
	5	(GC)3-x2-(GC)3	21709	21722	gp19
	6	(AGG)3-x1-(GC)3	24764	24779	gp24
	7	(CG)3-x2-(GTG)3	34666	34682	NC
	8	(GTT)7-x6-(TG)3	34802	34834	NC
	9	(CAG)3-x7-(TG)3	40299	40320	gp56
	10	(AC)3-x0-(GA)5	46092	46107	NC
	11	(CAC)3-x9-(C)6	52999	53022	gp91
	12	(AC)3-x0-(CA)3	58074	58085	NC
M24	No.	Compound SSR	Start	End	SSR Location in Gene
	1	(CGC)3-x1-(GGT)3	2887	2905	gp3
	2	(GCT)4-x4-(GC)3	8173	8194	gp11
	3	(GC)3-x3-(GT)3	11814	11828	gp14
	4	(GT)3-x5-(GTG)3	24247	24266	gp23
	5	(CGG)4-x0-(TGG)3	24547	24567	gp24
	6	(CGG)3-x-2-(G)6	25003	25015	gp24
	7	(GTC)4-x0-(GTT)3	33336	33356	NC
	8	(AC)3-x0-(CA)3	56990	57001	gp104
M25	No.	Compound SSR	Start	End	SSR Location in Gene
	1	(CCG)3-x0-(GTG)3	2873	2890	gp3
	2	(GC)3-x0-(TG)3	4042	4053	gp4
	3	(CTG)3-x2-(CG)3	8152	8168	gp11
	4	(GC)3-x3-(GT)3	11805	11819	gp14
	5	(GT)3-x5-(GTG)3	24243	24262	gp23
	6	(AC)4-x1-(CAC)3	31526	31543	NC
	7	(AAG)3-x8-(TG)3	35404	35426	gp47,
	8	(GCT)3-x6-(GCT)3	41344	41367	gp63
	9	(AC)3-x9-(CA)3	48906	48926	gp86
	10	(AC)3-x0-(CA)3	55203	55214	gp103
M26	No.	Compound SSR	Start	End	SSR Location in Gene
	1	(CGC)3-x1-(GGT)3	2886	2904	gp3
	2	(GCT)4-x3-(CG)3	8174	8194	gp11
	3	(GT)3-x0-(CGC)3	8874	8888	gp12
	4	(GGT)3-x1-(GC)3	19342	19357	gp18
	5	(G)7-x1-(GTC)3	21624	21640	gp19
	6	(GC)3-x2-(GC)3	21663	21676	gp19
	7	(GT)3-x5-(GTG)3	24228	24247	gp23
	8	(CGG)4-x-2-(G)8	24528	24545	gp24
	9	(CGG)3-x-2-(G)6	24984	24996	gp24
	10	(A)6-x9-(TG)3	34472	34492	gp43,
	11	(AC)3-x0-(CA)3	55693	55704	gp99
M27	No.	Compound SSR	Start	End	SSR Location in Gene
	1	(GC)3-x3-(GT)3	11708	11722	gp15
	2	(G)7-x1-(GTC)3	21539	21555	gp20
	3	(GC)3-x2-(GC)3	21578	21591	gp20
	4	(GT)3-x5-(GTG)3	24148	24167	gp24
	5	(AGG)3-x1-(GC)3	24637	24652	gp25
	6	(TCG)3-x0-(TTG)3	36190	36207	NC
M28	No.	Compound SSR	Start	End	SSR Location in Gene
	1	(TGA)3-x3-(GC)4	712	731	gp2
	2	(CGC)3-x1-(GGT)3	2886	2904	gp3
	3	(GCT)4-x4-(GC)3	8178	8199	gp11
	4	(GT)3-x0-(CGC)3	8901	8915	gp13
	5	(GC)3-x3-(GT)3	11856	11870	gp14
	6	(GC)3-x2-(GC)3	21724	21737	gp19
	7	(GT)3-x5-(GTG)3	24290	24309	gp23
	8	(AGG)3-x1-(GC)3	24779	24794	gp24
	9	(GTG)3-x4-(CGC)3	27123	27144	gp30
	10	(CG)3-x2-(GTG)3	34652	34668	NC
	11	(TGT)3-x7-(TG)3	34793	34814	NC
	12	(CG)3-x6-(AC)3	38012	38029	gp51
	13	(AG)3-x6-(AG)3	40770	40787	gp58
	14	(AG)3-x6-(AG)3	40842	40859	gp58
	15	(AG)3-x6-(AG)3-x6-(AG)3	40950	40979	gp58
	16	(C)6-x0-(GTC)3	47824	47838	gp79
	17	(AC)3-x0-(CA)3	57304	57315	gp106
M29	No.	Compound SSR	Start	End	SSR Location in Gene
	1	(CGC)3-x1-(GGT)3	2870	2888	gp3
	2	(GCT)4-x3-(CG)3	8157	8177	gp11
	3	(GT)3-x0-(CGC)3	8857	8871	gp13
	4	(GTG)6-x0-(CTG)3	11212	11238	gp14
	5	(CA)3-x-3-(ACA)3	22748	22759	gp20
	6	(CGG)3-x-2-(G)6	25166	25178	gp24
	7	(GTC)4-x0-(GTT)3	33338	33358	NC
	8	(A)6-x9-(TG)3	34682	34702	gp43,
	9	(C)6-x0-(GTC)3	46670	46684	gp67
	10	(AC)3-x0-(CA)3	58157	58168	gp101
M30	No.	Compound SSR	Start	End	SSR Location in Gene
	1	(CGC)3-x1-(GGT)3	2886	2904	gp3
	2	(GCT)4-x3-(CG)3	8174	8194	gp11
	3	(GT)3-x0-(CGC)3	8874	8888	gp12
	4	(GGT)3-x1-(GC)3	19342	19357	gp18
	5	(G)7-x1-(GTC)3	21624	21640	gp19
	6	(GC)3-x2-(GC)3	21663	21676	gp19
	7	(GT)3-x5-(GTG)3	24228	24247	gp23
	8	(CGG)4-x-2-(G)8	24528	24545	gp24
	9	(CGG)3-x-2-(G)6	24984	24996	gp24
	10	(GTC)4-x0-(GTT)3	33138	33158	NC
	11	(AC)3-x0-(CA)3	56295	56306	gp104
M31	No.	Compound SSR	Start	End	SSR Location in Gene
	1	(GCT)4-x3-(CG)3	8008	8028	gp12
	2	(GT)3-x0-(CGC)3	8713	8727	gp14
	3	(GGT)3-x0-(GCT)3	11073	11090	gp15
	4	(GGT)3-x1-(GC)3	19388	19403	gp19
	5	(GC)3-x2-(GC)3	21709	21722	gp20
	6	(GT)3-x5-(GTG)3	24275	24294	gp24
	7	(CGG)4-x-2-(G)8	24575	24592	gp25
	8	(CGG)3-x-2-(G)6	25031	25043	gp25
	9	(GTC)4-x0-(GTT)3	34119	34139	gp45
	10	(CAG)3-x7-(TG)3	40324	40345	gp58
	11	(TA)3-x0-(CA)3	47551	47562	gp72,
	12	(C)6-x1-(TCG)3	48912	48927	gp77
M32	No.	Compound SSR	Start	End	SSR Location in Gene
	1	(GCT)4-x3-(CG)3	8009	8029	gp12
	2	(GT)3-x0-(CGC)3	8714	8728	gp14
	3	(GC)3-x3-(GT)3	11669	11683	gp15
	4	(GGT)3-x1-(GC)3	19217	19232	gp19
	5	(CGG)3-x-2-(G)6	24856	24868	gp25
	6	(C)6-x0-(GTC)3	45996	46010	gp74
M33	No.	Compound SSR	Start	End	SSR Location in Gene
	1	(CGC)3-x1-(GGT)3	2886	2904	gp3
	2	(GC)3-x0-(TG)3	4069	4080	gp4
	3	(GCT)4-x4-(GC)3	8179	8200	gp11
	4	(GT)3-x0-(CGC)3	8901	8915	gp13
	5	(GC)3-x3-(GT)3	11856	11870	gp14
	6	(G)7-x1-(GTC)3	21789	21805	gp19
	7	(GC)3-x2-(GC)3	21828	21841	gp19
	8	(GT)3-x5-(GTG)3	24393	24412	gp23
	9	(AGG)3-x1-(GC)3	24882	24897	gp24
	10	(CG)3-x2-(GTG)3	33759	33775	NC
	11	(TGT)3-x7-(TG)3	33900	33921	NC
	12	(A)6-x9-(TG)3	35196	35216	gp45,
	13	(AG)3-x6-(AG)3	37488	37505	gp51
	14	(GCG)3-x8-(T)6	45146	45168	gp70
	15	(GC)3-x0-(ACG)3	47777	47791	gp77
	16	(AC)3-x0-(CA)3	58620	58631	NC
M34	No.	Compound SSR	Start	End	SSR Location in Gene
	1	(CGC)3-x1-(GGT)3	2886	2904	gp3
	2	(GC)3-x0-(TG)3	4069	4080	gp4
	3	(GCT)4-x4-(GC)3	8180	8201	gp11
	4	(GT)3-x0-(CGC)3	8903	8917	gp13
	5	(GC)3-x3-(GT)3	11859	11873	gp14
	6	(GGC)3-x9-(GT)3	20334	20357	gp19
	7	(CA)3-x-3-(ACA)3	23293	23304	gp20
	8	(AC)4-x0-(CGC)3	34060	34076	gp42
	9	(CAG)3-x7-(TG)3	40251	40272	gp57
	10	(CGC)3-x7-(GCT)3	48826	48850	gp78
	11	(AC)3-x0-(CA)3	58146	58157	gp106
M35	No.	Compound SSR	Start	End	SSR Location in Gene
	1	(CGC)3-x1-(GGT)3	2871	2889	gp3
	2	(GCT)4-x3-(CG)3	8157	8177	gp11
	3	(GT)3-x0-(CGC)3	8862	8876	gp13
	4	(GC)3-x3-(GT)3	11817	11831	gp14
	5	(TG)4-x2-(CAC)3	21740	21758	gp19
	6	(GT)3-x5-(GTG)3	24433	24452	gp23
	7	(CGG)4-x0-(TGG)3	24733	24753	gp24
	8	(CG)3-x0-(TC)3	24785	24796	gp24
	9	(CGG)3-x-2-(G)6	25189	25201	gp24
	10	(GTC)3-x0-(GTT)3	34978	34995	NC
	11	(C)6-x0-(GTC)3	49545	49559	gp75
	12	(AC)3-x0-(CA)3	59395	59406	gp107
	13	(GCG)3-x3-(AC)3	59556	59573	gp107
M36	No.	Compound SSR	Start	End	SSR Location in Gene
	1	(CGC)3-x1-(GGT)3	2874	2892	gp3
	2	(GC)3-x0-(TG)3	4057	4068	gp4
	3	(GCT)4-x4-(GC)3	8165	8186	gp11
	4	(GT)3-x0-(CGC)3	8888	8902	gp13
	5	(GGT)3-x0-(GCT)4	11248	11268	gp14
	6	(GC)3-x3-(GT)3	11840	11854	gp14
	7	(GC)3-x2-(GC)3	21761	21774	gp20
	8	(AGG)3-x1-(GC)3	24815	24830	gp25
	9	(CG)3-x2-(GTG)3	33513	33529	NC
	10	(GTT)6-x6-(TG)3	33649	33678	NC
	11	(TG)3-x4-(CG)3-x7-(CA)3	48095	48123	gp75
	12	(AC)3-x0-(CA)3	59990	60001	NC
M37	No.	Compound SSR	Start	End	SSR Location in Gene
	1	(CGC)3-x1-(GGT)3	2886	2904	gp3
	2	(GC)3-x0-(TG)3	4069	4080	gp4
	3	(GCT)4-x4-(GC)3	8179	8200	gp11
	4	(GC)3-x3-(GT)3	11858	11872	gp14
	5	(G)7-x0-(CGT)3	21671	21686	gp19
	6	(GC)3-x2-(GC)3	21710	21723	gp19
	7	(GT)3-x5-(GTG)3	24277	24296	gp23
	8	(AGG)3-x1-(GC)3	24766	24781	gp24
	9	(CAC)3-x9-(C)6	53780	53803	gp100
	10	(AC)3-x0-(CA)3	58151	58162	gp110
M38	No.	Compound SSR	Start	End	SSR Location in Gene
	1	(CGC)3-x1-(GGT)3	2886	2904	gp3
	2	(AG)3-x4-(GC)3-x0-(TG)3	4059	4080	gp4
	3	(GCT)4-x4-(GC)3	8181	8202	gp11
	4	(GT)3-x0-(CGC)3	8904	8918	gp13
	5	(G)7-x1-(GTC)3	21692	21708	gp19
	6	(GC)3-x2-(GC)3	21731	21744	gp19
	7	(AGG)3-x1-(GC)3	24784	24799	gp25
	8	(GTC)5-x0-(GTT)3	34188	34211	NC
	9	(CAG)3-x7-(TG)3	41053	41074	gp58
	10	(CAC)3-x9-(C)6	53044	53067	gp94
	11	(GC)3-x9-(GA)3	55202	55222	NC
	12	(AC)3-x0-(CA)3	58296	58307	gp109
	13	(GCG)3-x3-(AC)3	58457	58474	gp109
M39	No.	Compound SSR	Start	End	SSR Location in Gene
	1	(CGC)3-x1-(GGT)3	2886	2904	gp3
	2	(AG)3-x4-(GC)3-x0-(TG)3	4059	4080	gp4
	3	(GCT)4-x4-(GC)3	8179	8200	gp11
	4	(GT)3-x0-(CGC)3	8901	8915	gp13
	5	(G)7-x0-(CGT)3	22212	22227	gp20
	6	(GC)3-x2-(GC)3	22251	22264	gp20
	7	(AGG)3-x1-(GC)3	25305	25320	gp25
	8	(GTC)4-x0-(GTT)3	34690	34710	NC
	9	(CAC)3-x9-(C)6	53856	53879	gp97
	10	(AC)3-x0-(CA)3	58834	58845	NC
	11	(GCG)3-x3-(AC)3	58995	59012	NC
M40	No.	Compound SSR	Start	End	SSR Location in Gene
	1	(CA)3-x5-(GT)3	24102	24118	NC
	2	(GT)3-x6-(TG)3	29318	29335	gp42
	3	(T)6-x0-(GT)3	29660	29671	NC
	4	(CA)3-x6-(C)6-x3-(CG)3	31026	31052	NC
	5	(GC)3-x0-(AC)3	49436	49447	gp92
	6	(CA)3-x4-(GA)3	54452	54467	gp107
M41	No.	Compound SSR	Start	End	SSR Location in Gene
	1	(GT)3-x9-(G)6	14	34	NC
	2	(GC)3-x8-(GC)3	4494	4513	gp6
	3	(CG)3-x0-(GC)3	6871	6882	gp8
	4	(CGT)3-x7-(AC)3	7307	7328	gp9
	5	(GC)3-x6-(GC)3	18470	18487	gp20
	6	(GC)3-x4-(GC)3	20210	20225	gp21
	7	(AC)3-x0-(GCC)3	33806	33820	gp48
	8	(GC)3-x-3-(CGC)3	34177	34188	gp48
	9	(GC)3-x8-(AC)3	34909	34928	gp50
	10	(CGC)3-x7-(CG)3	37589	37610	gp54
	11	(G)6-x3-(G)6	41209	41223	gp64
	12	(CA)3-x0-(ACCGCA)3	42089	42112	gp65
M42	No.	Compound SSR	Start	End	SSR Location in Gene
	1	(GT)3-x9-(G)6	14	34	NC
	2	(GC)3-x8-(GC)3	4498	4517	gp6
	3	(GC)3-x6-(GC)3	18534	18551	gp20
	4	(GC)3-x9-(CG)3	20863	20883	gp21
	5	(GCG)3-x6-(CA)3	25621	25641	gp29
	6	(CG)3-x0-(TA)3	28198	28209	NC
	7	(CGC)3-x7-(GC)3	31579	31600	gp39
	8	(G)6-x3-(G)6	41264	41278	gp63
	9	(GC)3-x4-(CG)3	43789	43804	gp68
	10	(GC)3-x1-(CGC)3	45358	45373	gp72
M43	No.	Compound SSR	Start	End	SSR Location in Gene
	1	(GC)3-x8-(GC)3	3976	3995	gp5
	2	(GC)3-x-3-(CGC)3	5179	5190	gp6
	3	(GC)3-x1-(CG)3	11964	11976	gp15
	4	(GC)3-x1-(CG)3	12042	12054	gp15
	5	(CG)3-x6-(CCG)3	41803	41823	gp55
	6	(CG)3-x5-(CG)3-x2-(GC)3	44475	44499	gp61
	7	(G)6-x3-(G)6	50975	50989	gp72
	8	(CCA)3-x0-(CCG)3	56064	56081	gp83
M44	No.	Compound SSR	Start	End	SSR Location in Gene
	1	(CG)3-x6-(CAG)3	22618	22638	gp28
	2	(CGG)4-x0-(TGG)4	27224	27247	gp29
	3	(C)6-x7-(G)6	28780	28798	NC
	4	(CG)3-x5-(GCC)3	34286	34305	NC
	5	(CG)3-x9-(CG)4	38805	38827	gp54
	6	(AC)3-x2-(CGC)3	42667	42683	gp62
	7	(AAG)3-x7-(AG)3	56684	56705	gp94,
	8	(GC)3-x4-(GCC)3-x6-(GCC)3	59852	59885	gp102
	9	(CG)3-x9-(GA)3	69115	69135	NC
	10	(CG)3-x8-(CG)3	69454	69473	NC
	11	(AG)3-x6-(AG)3	73662	73679	NC
M45	No.	Compound SSR	Start	End	SSR Location in Gene
	1	(CG)3-x6-(CAG)3	21526	21546	gp26
	2	(GGT)3-x3-(GGT)3	26145	26165	gp27
	3	(CGG)3-x8-(CG)3	26336	26358	gp27
	4	(TGG)3-x0-(CAC)4	27494	27514	gp28
	5	(CG)3-x5-(GCC)3	32971	32990	NC
	6	(GC)3-x6-(AC)3	33880	33897	NC
	7	(CG)3-x9-(CG)4	38154	38176	gp54
	8	(AC)3-x2-(CGC)3	41998	42014	gp62
	9	(AC)3-x2-(CG)3	55458	55471	gp92
	10	(AAG)3-x7-(AG)3	55961	55982	gp93,
	11	(GC)3-x4-(GCC)3-x6-(GCC)3	59131	59164	gp101
	12	(CG)5-x8-(GC)3	68522	68545	NC
	13	(CG)3-x9-(GA)3	69078	69098	NC
	14	(AG)3-x6-(AG)3	74185	74202	NC
M46	No.	Compound SSR	Start	End	SSR Location in Gene
	1	(CG)3-x5-(CG)3	3419	3435	gp8
	2	(CG)3-x6-(CAG)3	23098	23118	gp26
	3	(CGG)4-x0-(TGG)4	27704	27727	gp27
	4	(CG)3-x5-(GCC)3	34766	34785	NC
	5	(GC)3-x6-(AC)3	35675	35692	NC
	6	(CG)3-x9-(CG)4	39879	39901	gp54
	7	(AC)3-x2-(CGC)3	43740	43756	gp62
	8	(AAG)3-x7-(AG)3	58360	58381	gp95,
	9	(GC)3-x4-(GCC)3-x6-(GCC)3	61719	61752	gp103
	10	(AG)3-x6-(AG)3	75110	75127	NC
M47	No.	Compound SSR	Start	End	SSR Location in Gene
	1	(CG)3-x5-(CG)3	3140	3156	gp8
	2	(CG)3-x6-(CAG)3	22323	22343	gp26
	3	(GGT)3-x3-(GGT)3	26942	26962	gp27
	4	(TGG)3-x0-(CAC)4	28291	28311	gp28
	5	(CG)3-x5-(GCC)3	34282	34301	NC
	6	(CG)3-x9-(CG)4	38948	38970	gp51
	7	(AC)3-x2-(CGC)3	42809	42825	gp60
	8	(AAG)3-x6-(AG)3	57308	57328	gp92,
	9	(GC)3-x4-(GCC)4-x3-(GCC)3	60676	60709	gp100
	10	(AG)3-x6-(AG)3	75353	75370	NC
M48	No.	Compound SSR	Start	End	SSR Location in Gene
	1	(CG)3-x5-(CG)3	3436	3452	gp9
	2	(CGG)3-x4-(GGC)3	16488	16509	gp22
	3	(CG)3-x6-(CAG)3	22337	22357	gp26
	4	(CGG)3-x8-(CG)3	27147	27169	gp27
	5	(TGG)3-x0-(CAC)4	28307	28327	gp29
	6	(CG)3-x5-(GCC)3	33785	33804	NC
	7	(CG)3-x9-(CG)4	39122	39144	gp54
	8	(AC)3-x2-(CGC)3	42983	42999	gp62
	9	(AAG)3-x6-(AG)3	57043	57063	gp93,
	10	(GC)3-x4-(GCC)3-x6-(GCC)3	59888	59921	gp101
	11	(CG)3-x9-(GA)3	69724	69744	NC
	12	(CG)3-x8-(CG)3	70063	70082	NC
	13	(AG)3-x6-(AG)3	74990	75007	NC
M49	No.	Compound SSR	Start	End	SSR Location in Gene
	1	(CG)3-x6-(CAG)3	22175	22195	gp26
	2	(CGG)3-x0-(TGG)5	26781	26804	gp27
	3	(CG)3-x5-(GCC)3	33703	33722	NC
	4	(CG)3-x9-(CG)4	38392	38414	gp52
	5	(AC)3-x2-(CGC)3	42253	42269	gp61
	6	(AAG)3-x6-(AG)3	56029	56049	gp92,
	7	(GC)3-x4-(GCC)4-x3-(GCC)3	59533	59566	gp100
	8	(CG)3-x9-(GA)3	69387	69407	NC
	9	(CG)3-x8-(CG)3	69726	69745	NC
	10	(AG)3-x6-(AG)3	75491	75508	NC
M50	No.	Compound SSR	Start	End	SSR Location in Gene
	1	(CG)3-x6-(CAG)3	22418	22438	gp28
	2	(CGG)4-x0-(TGG)4	27024	27047	gp29
	3	(C)6-x7-(G)6	28577	28595	NC
	4	(CG)3-x5-(GCC)3	34673	34692	NC
	5	(CG)3-x9-(CG)4	39323	39345	gp55
	6	(AC)3-x2-(CGC)3	43184	43200	gp64
	7	(AAG)3-x6-(AG)3	57805	57825	gp97,
	8	(GC)3-x4-(GCC)3-x6-(GCC)3	60129	60162	gp103
	9	(AG)3-x6-(AG)3	73670	73687	NC
M51	No.	Compound SSR	Start	End	SSR Location in Gene
	1	(CG)3-x6-(CAG)3	21004	21024	gp25
	2	(GGT)3-x3-(GGT)3	25623	25643	gp26
	3	(CGG)3-x8-(CG)3	25814	25836	gp26
	4	(TGG)3-x0-(CAC)4	26972	26992	gp27
	5	(CG)3-x5-(GCC)3	32543	32562	NC
	6	(CG)3-x9-(CG)4	37516	37538	gp52
	7	(AC)3-x2-(CGC)3	41378	41394	gp60
	8	(AAG)3-x6-(AG)3	55831	55851	gp93,
	9	(GC)3-x4-(GCC)3-x6-(GCC)3	59622	59655	gp101
	10	(CG)5-x8-(GC)3	69013	69036	NC
	11	(CG)3-x9-(GA)3	69569	69589	NC
	12	(CG)3-x8-(CG)3	69908	69927	NC
	13	(GC)3-x2-(CG)3	71008	71021	NC
	14	(AG)3-x6-(AG)3	75152	75169	NC
M52	No.	Compound SSR	Start	End	SSR Location in Gene
	1	(CG)3-x5-(CG)3	3436	3452	gp9
	2	(CGG)3-x4-(GGC)3	16489	16510	gp22
	3	(CG)3-x6-(CAG)3	22338	22358	gp26
	4	(TGG)3-x0-(CAC)4	28306	28326	gp28
	5	(CG)3-x5-(GCC)3	34459	34478	NC
	6	(CG)3-x9-(CG)4	39459	39481	gp52
	7	(AC)3-x2-(CGC)3	43320	43336	gp60
	8	(AAG)3-x6-(AG)3	57338	57358	gp91,
	9	(GC)3-x4-(GCC)3-x6-(GCC)3	60805	60838	gp99
	10	(CG)3-x9-(GA)3	70184	70204	NC
	11	(CG)3-x8-(CG)3	70523	70542	NC
	12	(AG)3-x6-(AG)3	75112	75129	NC
M53	No.	Compound SSR	Start	End	SSR Location in Gene
	1	(AT)5-x0-(TA)5-x8-(AG)3	4696	4729	NC
	2	(GC)3-x0-(CG)3	7430	7441	gp18
	3	(CAA)3-x4-(GC)3	9117	9135	gp22
	4	(GAG)3-x9-(CG)3	15663	15686	gp34
	5	(CG)3-x5-(CG)3	18821	18837	gp37
	6	(GC)3-x7-(GC)3	28968	28986	gp57
	7	(CT)4-x3-(TC)5	58268	58288	NC
	8	(TC)3-x2-(TC)5	60058	60075	NC
	9	(TC)3-x4-(GTG)3	61253	61271	NC
	10	(TTC)3-x8-(CT)4	62887	62911	NC
	11	(GC)3-x9-(GC)3	65001	65021	NC
	12	(TC)4-x1-(TC)5	66713	66731	NC
	13	(T)6-x1-(T)6	67829	67841	NC
	14	(GT)3-x8-(CG)3	68420	68439	NC
M54	No.	Compound SSR	Start	End	SSR Location in Gene
	1	(AT)3-x5-(AAT)3-x-2-(AT)5-x0-(TA)5-x8-(AG)3	4417	4468	NC
	2	(GC)3-x0-(CG)3	7051	7062	gp16
	3	(CAA)3-x4-(GC)3	8738	8756	gp20
	4	(GAG)3-x9-(CG)3	14828	14851	gp32
	5	(CG)3-x5-(CG)3	17986	18002	gp35
	6	(GC)3-x7-(GC)3	28121	28139	gp55
	7	(GGC)3-x2-(CGG)3	42042	42061	gp65
	8	(CT)4-x3-(TC)5	60375	60395	NC
	9	(TC)3-x2-(TC)5	62165	62182	NC
	10	(TC)3-x4-(GTG)3	62712	62730	NC
	11	(TTC)3-x8-(CT)4	64346	64370	NC
	12	(GC)3-x9-(GC)3	66719	66739	NC
	13	(TC)4-x1-(TC)5	68293	68311	NC
	14	(T)6-x1-(T)6	69421	69433	NC
M55	No.	Compound SSR	Start	End	SSR Location in Gene
	1	(CG)4-x4-(CG)3	227	244	gp1
	2	(CG)3-x4-(CG)3	4111	4126	gp4
	3	(CA)3-x0-(ACC)3	7071	7085	NC
	4	(GAC)3-x0-(ACG)3	9766	9783	gp12
	5	(ACG)3-x8-(CG)3	23113	23135	gp22
	6	(CG)3-x2-(CG)3	25479	25492	gp27
	7	(GC)3-x4-(CG)3	35311	35326	gp46
	8	(CG)3-x2-(GC)3	36399	36412	gp49
	9	(CG)3-x6-(GC)3	36803	36820	gp50
	10	(GC)3-x1-(GC)3	40435	40447	gp59
	11	(GC)3-x8-(CG)3	41164	41183	gp61
M56	No.	Compound SSR	Start	End	SSR Location in Gene
	1	(CG)4-x4-(CG)3	226	243	gp1
	2	(ACG)3-x8-(CG)3	23117	23139	gp23
	3	(CG)3-x2-(CG)3	25483	25496	gp28
	4	(CG)3-x1-(CG)3	36312	36324	gp48
	5	(CG)3-x6-(GC)3	36716	36733	gp49
	6	(GC)3-x1-(GC)3	39526	39538	gp55
M57	No.	Compound SSR	Start	End	SSR Location in Gene
	1	(CG)3-x7-(CG)4	1563	1583	gp2
	2	(GC)3-x3-(GC)3-x0-(GGC)3	7960	7983	gp10
	3	(G)7-x1-(GTC)3	34151	34167	gp37
	4	(GC)3-x2-(GC)3	34190	34203	gp37
	5	(GT)3-x5-(GTG)3	36756	36775	gp41
	6	(TA)3-x9-(G)6	70868	70888	gp130
	7	(G)6-x9-(AG)3	72986	73006	gp134
	8	(A)6-x4-(C)8	95511	95528	NC
	9	(CT)4-x1-(GT)3	101556	101570	NC
	10	(CT)3-x4-(CG)3	105787	105802	NC
	11	(CG)3-x4-(AGT)3	106271	106289	NC
	12	(CT)4-x1-(GT)3	109679	109693	NC
M58	No.	Compound SSR	Start	End	SSR Location in Gene
	1	(CG)3-x7-(CG)4	1495	1515	gp2
	2	(GC)3-x3-(GC)3	8178	8192	gp14
	3	(ACG)4-x7-(GC)3	11477	11501	gp17
	4	(CGG)3-x6-(C)6	21277	21297	gp32
	5	(TGA)3-x9-(GT)3	30781	30804	gp37
	6	(CGG)4-x1-(GC)3	52297	52315	gp85
	7	(CG)3-x3-(GC)3	58525	58539	gp101
	8	(CT)4-x1-(GT)3	98551	98565	NC
	9	(TG)3-x8-(CGT)3	98636	98658	NC
	10	(CT)3-x4-(CG)3	103735	103750	NC
	11	(GC)3-x7-(GC)4	104655	104675	NC
	12	(CT)4-x1-(GT)3	105073	105087	NC
	13	(AG)3-x9-(GC)3	106641	106661	NC
M59	No.	Compound SSR	Start	End	SSR Location in Gene
	1	(GC)3-x3-(GC)3	8373	8387	gp13
	2	(CG)4-x4-(CGC)3	15388	15408	gp23
	3	(GC)3-x1-(CGG)3	23115	23130	gp32
	4	(G)7-x1-(GTC)3	35231	35247	gp40
	5	(GC)3-x2-(GC)3	35270	35283	gp40
	6	(CGG)4-x1-(GC)3	56393	56411	gp93
	7	(CGC)7-x3-(CGC)3	62532	62564	gp110
	8	(G)6-x1-(G)6	86941	86953	gp166
	9	(AT)3-x8-(C)6	93619	93638	gp186
	10	(CT)4-x1-(GT)3	99088	99102	NC
	11	(GC)3-x8-(CG)4	105592	105613	NC
	12	(CT)4-x1-(GT)3	106010	106024	NC
M60	No.	Compound SSR	Start	End	SSR Location in Gene
	1	(GA)4-x0-(T)6	35	48	NC
	2	(GC)3-x3-(GC)3	9900	9914	gp13
	3	(G)7-x0-(CGT)3	35690	35705	gp41
	4	(GC)3-x2-(GC)3	35729	35742	gp41
	5	(AGG)3-x1-(GC)3	38783	38798	NC
	6	(CT)4-x1-(GT)3	100786	100800	NC
	7	(CG)3-x4-(AGT)3	105126	105144	NC
	8	(GC)3-x8-(CG)4	106390	106411	NC
	9	(CG)4-x-3-(GCG)3	107170	107183	NC
	10	(CT)4-x1-(GT)3	109076	109090	NC
M61	No.	Compound SSR	Start	End	SSR Location in Gene
	1	(C)8-x9-(GA)4-x0-(T)6	14	44	NC
	2	(CG)3-x7-(CG)4	1491	1511	gp2
	3	(GGT)3-x1-(GC)3	32752	32767	gp37
	4	(GC)3-x2-(GC)3	35073	35086	gp38
	5	(GT)3-x5-(GTG)3	37639	37658	gp42
	6	(TA)3-x9-(G)6	69039	69059	gp121
	7	(A)6-x4-(C)8	93954	93971	NC
	8	(CT)4-x1-(GT)3	99052	99066	NC
	9	(TG)3-x8-(CGT)3	99136	99158	NC
	10	(CT)3-x4-(CG)3	103420	103435	NC
	11	(CG)3-x4-(AGT)3	103904	103922	NC
	12	(CT)4-x1-(GT)3	105313	105327	NC
	13	(CT)5-x1-(GT)3	107595	107611	NC
M62	No.	Compound SSR	Start	End	SSR Location in Gene
	1	(C)8-x9-(GA)4-x0-(T)6	14	44	NC
	2	(CG)3-x7-(CG)4	1491	1511	gp2
	3	(GC)3-x3-(GC)3-x0-(GGC)3	7888	7911	gp10
	4	(CAC)3-x0-(G)6	37653	37667	gp39
	5	(GA)3-x7-(GC)3	41861	41879	NC
	6	(TA)3-x9-(G)6	66164	66184	gp112
	7	(G)6-x9-(AG)3	70869	70889	gp119
	8	(CT)4-x1-(GT)3	95517	95531	NC
	9	(CT)3-x4-(CG)3	99667	99682	NC
	10	(GC)3-x8-(CG)4	100585	100606	NC
	11	(CT)4-x1-(GT)3	101012	101026	NC
	12	(CG)4-x-3-(GCG)3	101596	101609	NC
	13	(CT)5-x1-(GT)3	103323	103339	NC
M63	No.	Compound SSR	Start	End	SSR Location in Gene
	1	(TGC)3-x7-(CGA)3	6707	6731	gp9
	2	(ACG)3-x5-(GAC)3	45795	45817	gp57
	3	(GA)3-x4-(AG)3-x7-(GC)3	56484	56512	gp70
M64	No.	Compound SSR	Start	End	SSR Location in Gene
	1	(GC)3-x9-(CG)3	29049	29069	gp30
	2	(CGG)4-x1-(GGC)4	31920	31944	gp31
	3	(CGG)3-x1-(GGC)3	33638	33656	gp32
	4	(GCG)3-x9-(CG)3	43262	43285	gp49
	5	(GC)3-x2-(GC)3	57179	57192	NC
	6	(GC)3-x0-(CTC)3	65782	65796	NC
M65	No.	Compound SSR	Start	End	SSR Location in Gene
	1	(CG)3-x-3-(GCG)3	20188	20199	gp27
	2	(CG)3-x-3-(GCG)4	21479	21493	gp29
	3	(GCG)3-x4-(CGG)3	21528	21549	gp29
	4	(CG)3-x5-(GGC)3	23781	23800	gp29
	5	(GC)3-x3-(GCG)3	25341	25358	gp29
	6	(CT)3-x0-(CGG)3	31216	31230	gp32
	7	(CGG)3-x1-(GGC)3	32301	32319	gp33
	8	(ACG)3-x2-(CG)3	43647	43663	NC
	9	(CG)3-x0-(ACG)3	64475	64489	NC
	10	(GC)3-x4-(CG)3	65450	65465	NC
	11	(CG)3-x2-(GC)3	66071	66084	NC
M66	No.	Compound SSR	Start	End	SSR Location in Gene
	1	(GC)3-x8-(CG)3	2528	2547	gp4
	2	(CG)3-x2-(AC)3	3308	3321	gp4
	3	(GGT)3-x1-(GCG)3	8245	8263	gp9
	4	(CG)3-x4-(CGC)3	9261	9279	gp9
	5	(CG)3-x0-(GCT)3	12641	12655	gp12
	6	(CG)3-x9-(GC)3	20402	20422	gp24
	7	(CG)3-x-3-(GCG)3	35096	35107	gp34
	8	(CG)3-x8-(CG)3	40707	40726	gp43
	9	(CG)3-x-3-(GCG)3	41924	41935	gp44
	10	(CCT)3-x3-(GC)3	53155	53172	NC
	11	(GC)3-x4-(CGG)3	53508	53526	NC
	12	(GC)3-x8-(GC)3	55797	55816	NC
	13	(TG)3-x1-(CG)3	57046	57058	gp61
	14	(GC)3-x3-(GCG)3	65977	65994	NC
M67	No.	Compound SSR	Start	End	SSR Location in Gene
	1	(GGT)3-x1-(GCG)3	8306	8324	gp10
	2	(CG)3-x1-(CTG)3	12730	12745	gp13
	3	(GC)3-x8-(GCG)3	12804	12826	gp13
	4	(CG)3-x9-(GC)3	20630	20650	gp25
	5	(CA)3-x0-(GC)3	27118	27129	gp27
	6	(CGG)3-x8-(GC)3	30784	30806	gp29
	7	(CG)3-x-3-(GCG)3	35314	35325	gp35
	8	(CG)3-x2-(GGC)3	41724	41740	gp45
	9	(GC)3-x2-(GC)3	56256	56269	NC
	10	(GCG)3-x1-(GC)3	62561	62576	gp76
	11	(GC)3-x3-(GCG)3	66514	66531	gp91
M68	No.	Compound SSR	Start	End	SSR Location in Gene
	1	(CG)3-x-3-(GCG)3	19435	19446	gp27
	2	(CG)3-x-3-(GCG)4	20726	20740	gp29
	3	(GCG)3-x4-(CGG)3	20775	20796	gp29
	4	(GC)3-x3-(GCG)3	24597	24614	gp29
	5	(CT)3-x0-(CGG)3	30475	30489	gp32
	6	(CGG)3-x1-(GGC)3	31560	31578	gp33
	7	(CGG)3-x1-(GGC)3	32972	32990	gp34
	8	(ACG)3-x2-(CG)3	42910	42926	NC
	9	(TGA)3-x9-(CG)3	47571	47594	NC
	10	(TC)3-x0-(CG)3	62966	62977	NC
	11	(CG)3-x0-(ACG)3	63398	63412	NC
	12	(GC)3-x4-(CG)3	64375	64390	NC
	13	(CG)3-x2-(GC)3	64996	65009	NC
	14	(TC)3-x0-(CGC)3	65170	65184	NC
M69	No.	Compound SSR	Start	End	SSR Location in Gene
	1	(GC)3-x8-(CG)3	2548	2567	gp4
	2	(GGT)3-x1-(GCG)3	8157	8175	gp8
	3	(CG)3-x1-(CTG)3	12550	12565	gp11
	4	(CGGTGG)3-x0-(CGG)3	30819	30845	gp27
	5	(CG)3-x-3-(GCG)3	35019	35030	gp33
	6	(GC)3-x1-(CG)3-x7-(GC)3	55894	55919	NC
	7	(GC)3-x7-(GC)3	61802	61820	NC
	8	(GC)3-x8-(GCG)3	63009	63031	NC
	9	(CCT)3-x9-(CGG)3	69374	69400	NC
M70	No.	Compound SSR	Start	End	SSR Location in Gene
	1	(CA)3-x9-(CG)3	2763	2783	gp4
	2	(CG)3-x7-(CG)3	2804	2822	gp4
	3	(GA)3-x9-(CGA)3	6994	7017	gp9
	4	(GCG)3-x7-(GC)3	23081	23102	gp27
	5	(CA)3-x3-(CGG)3	23173	23190	gp27
	6	(CG)3-x1-(GC)3	27945	27957	gp29
	7	(CGG)4-x4-(GGC)3	31838	31862	gp31
	8	(GC)3-x8-(AC)3	39973	39992	gp47
	9	(GT)3-x5-(GT)3	46541	46557	NC
	10	(CG)4-x1-(GC)3	55809	55823	NC
	11	(CGG)3-x4-(CG)4-x4-(GC)3	58933	58963	gp71
	12	(TC)3-x6-(TG)3	60928	60945	NC
	13	(CT)3-x1-(TC)3	66739	66751	NC
M71	No.	Compound SSR	Start	End	SSR Location in Gene
	1	(CG)3-x7-(CG)3	2805	2823	gp4
	2	(CG)3-x9-(GCG)3	22236	22259	gp28
	3	(GCG)3-x7-(GC)3	23523	23544	gp28
	4	(CG)3-x1-(GC)3	28387	28399	gp30
	5	(CGG)4-x4-(GGC)3	32280	32304	gp32
	6	(GC)3-x8-(AC)3	40553	40572	gp49
	7	(CG)4-x1-(GC)3	56159	56173	NC
	8	(CGA)3-x3-(GC)3	57647	57664	gp68
	9	(CGG)3-x4-(CG)4	59452	59472	gp72
	10	(TC)3-x6-(TG)3	61447	61464	NC
	11	(CT)3-x1-(TC)3	67240	67252	NC
M72	No.	Compound SSR	Start	End	SSR Location in Gene
	1	(CGAGGA)3-x7-(GAC)3	12215	12248	gp14
	2	(CG)3-x-3-(GCG)3	20310	20321	gp26
	3	(CG)3-x-3-(GCG)4	21598	21612	gp28
	4	(CGG)3-x1-(GGC)3	32945	32963	gp33
	5	(ACG)3-x2-(CG)3	44291	44307	NC
	6	(TC)3-x0-(CG)3	63710	63721	NC
	7	(CG)3-x0-(ACG)3	64142	64156	NC
	8	(CG)3-x2-(GC)3	65722	65735	NC
	9	(TC)3-x0-(CGC)3	66290	66304	NC
M73	No.	Compound SSR	Start	End	SSR Location in Gene
	1	(GT)3-x6-(CG)3	8428	8445	gp12
	2	(TTC)3-x4-(AGC)3	13461	13482	gp15
	3	(GC)3-x5-(GCC)4	15169	15191	gp16
	4	(GGC)3-x7-(CG)3-x-3-(GCG)3	22302	22329	gp29
	5	(CG)3-x4-(CCG)3	23608	23626	gp29
	6	(GCC)3-x7-(GC)3	24934	24955	gp29
	7	(GC)3-x4-(GC)3	26598	26613	gp29
	8	(CG)3-x1-(GC)3	29719	29731	gp31
	9	(GTG)3-x8-(GC)4	35795	35819	gp37
	10	(GT)3-x8-(GC)3	37847	37866	gp39,gp39gp40
	11	(GC)3-x9-(GC)3	46751	46771	NC
	12	(GC)3-x3-(GCG)3	51625	51642	NC
	13	(CG)5-x1-(GC)3-x8-(GC)4	54657	54689	gp61
	14	(CCG)3-x1-(GCC)3	61377	61395	NC
	15	(GGC)3-x7-(GC)3	61562	61583	NC
	16	(GC)3-x1-(GC)4	63009	63023	NC
	17	(CG)3-x7-(GC)4	65838	65858	NC
M74	No.	Compound SSR	Start	End	SSR Location in Gene
	1	(CAG)3-x9-(CTG)3	2023	2049	gp3
	2	(GC)3-x8-(CG)3	2539	2558	gp4
	3	(CG)3-x2-(AC)3	3319	3332	gp4
	4	(GGT)3-x1-(GCG)3	7793	7811	gp8
	5	(CG)3-x9-(GC)3	20008	20028	gp23
	6	(CGG)3-x7-(GGC)3	31077	31101	gp27
	7	(CG)3-x-3-(GCG)3	34708	34719	gp33
	8	(TGG)3-x0-(CG)3	43854	43868	NC
	9	(GC)3-x7-(TC)3	45811	45829	NC
	10	(GC)3-x1-(CG)3-x7-(GC)3	55745	55770	NC
	11	(CCT)3-x9-(CGG)3	69111	69137	NC
M75	No.	Compound SSR	Start	End	SSR Location in Gene
	1	(CTG)3-x7-(GC)3	3127	3148	gp4
	2	(GC)3-x8-(CG)3	3622	3641	gp5
	3	(GC)3-x8-(GC)3	8099	8118	gp10
	4	(GGT)3-x1-(GCG)3	9350	9368	gp11
	5	(GCG)3-x4-(CG)3	20857	20875	gp26
	6	(CG)3-x9-(GC)3	21440	21460	gp26
	7	(CG)3-x-3-(GCG)3	36133	36144	gp36
	8	(CGG)3-x5-(GA)3	38277	38296	gp40
	9	(CG)3-x8-(CG)3	41734	41753	gp44
	10	(CG)3-x-3-(GCG)3	42951	42962	gp45
	11	(TGG)3-x0-(CG)3	45301	45315	NC
	12	(CG)5-x1-(GC)3	56680	56696	NC
	13	(TG)3-x1-(CG)3	57972	57984	gp62
M76	No.	Compound SSR	Start	End	SSR Location in Gene
	1	(G)6-x3-(G)6	68	82	NC
	2	(CG)3-x4-(CTG)3	47490	47508	gp72
	3	(GT)3-x5-(CTGC)3-x7-(AG)3	76246	76281	NC
	4	(CA)3-x0-(TG)3	77946	77957	NC
	5	(C)8-x4-(G)8	78941	78960	NC
M77	No.	Compound SSR	Start	End	SSR Location in Gene
	1	(G)6-x3-(G)6	72	86	NC
	2	(GT)3-x4-(GT)3	6601	6616	gp18
	3	(AC)3-x8-(TC)4	15219	15240	gp29
	4	(GCG)3-x8-(GGC)3	35391	35416	NC
	5	(G)6-x2-(T)6	62290	62303	NC
	6	(A)6-x3-(C)6	73090	73104	NC
M78	No.	Compound SSR	Start	End	SSR Location in Gene
	1	(TC)3-x7-(T)7	10	29	NC
	2	(CG)3-x7-(GT)3	1024	1042	gp5
	3	(GC)3-x6-(CT)3	11168	11185	NC
	4	(AC)3-x6-(AC)3-x1-(AG)3	11208	11232	NC
	5	(CGC)3-x0-(GT)4	31072	31088	gp40
	6	(GC)3-x7-(TG)3	38241	38259	gp53
	7	(GC)3-x4-(CGC)3	39327	39345	gp55
	8	(AGC)3-x1-(CG)3	45211	45226	gp71
	9	(CG)3-x2-(CGC)3	51308	51324	gp79
	10	(ACG)3-x1-(GC)3	58558	58573	gp93
M79	No.	Compound SSR	Start	End	SSR Location in Gene
	1	(TC)3-x7-(T)7	10	29	NC
	2	(GC)3-x4-(GT)3	986	1001	NC
	3	(CG)3-x7-(GC)3	5341	5359	gp10
	4	(GT)3-x2-(GAC)3	10146	10162	gp17
	5	(GC)3-x6-(CT)3	11128	11145	NC
	6	(AC)3-x1-(AG)3	11179	11191	NC
	7	(GC)3-x9-(CA)3	33785	33805	gp41,
	8	(GC)3-x7-(TG)3	37871	37889	gp51
	9	(CGC)3-x2-(CCG)3	50527	50546	gp75
	10	(GAC)3-x2-(CGC)3	52812	52831	gp80
M80	No.	Compound SSR	Start	End	SSR Location in Gene
	1	(TC)3-x7-(T)7	9	28	NC
	2	(CGA)3-x8-(CG)3	1421	1443	gp7
	3	(CG)3-x7-(GC)3	5330	5348	gp10
	4	(GC)3-x6-(CT)3	11125	11142	NC
	5	(AC)3-x1-(AG)3	11175	11187	NC
	6	(GC)3-x9-(CA)3	33799	33819	gp41,
	7	(GC)3-x7-(TG)3	37864	37882	gp51
M81	No.	Compound SSR	Start	End	SSR Location in Gene
	1	(CGA)3-x9-(CGA)4	5139	5168	gp10
	2	(GC)4-x4-(TCG)3	6759	6779	gp11
	3	(CGT)3-x2-(GC)3	24065	24081	gp28
	4	(G)6-x3-(TG)3	35809	35823	NC
	5	(GCT)3-x5-(CGA)3	38712	38734	gp56
	6	(GC)3-x-3-(CGC)4	43551	43565	NC
	7	(T)6-x1-(CA)3	48061	48073	NC
	8	(GT)3-x9-(GC)3	48716	48736	gp76
	9	(GCG)3-x1-(GCGTTG)3	50886	50913	gp79
	10	(CG)3-x2-(CG)3	52741	52754	gp84
	11	(ACA)3-x0-(CG)4	53609	53625	gp87
M82	No.	Compound SSR	Start	End	SSR Location in Gene
	1	(TC)3-x7-(T)7	10	29	NC
	2	(GC)3-x4-(GT)3	995	1010	NC
	3	(GC)3-x7-(GGC)3	1534	1555	gp7
	4	(CG)3-x7-(GC)3	5356	5374	gp10
	5	(GC)3-x6-(CT)3	11148	11165	NC
	6	(AC)3-x1-(AG)3	11199	11211	NC
	7	(GC)3-x9-(CA)3	33546	33566	gp41,
	8	(CGC)3-x2-(CCG)3	51023	51042	gp76
	9	(ACG)3-x1-(GC)3	57439	57454	gp89
M83	No.	Compound SSR	Start	End	SSR Location in Gene
	1	(TC)3-x7-(T)7	10	29	NC
	2	(GC)3-x2-(CA)3	28332	28345	gp33
	3	(CG)3-x4-(TG)3	30138	30153	gp36
	4	(CG)3-x0-(GT)3	44799	44810	gp64
	5	(GC)3-x0-(CG)3	54743	54754	gp81
M84	No.	Compound SSR	Start	End	SSR Location in Gene
	1	(TC)3-x7-(T)6	10	28	NC
	2	(CG)3-x9-(GC)3	7263	7283	gp11
	3	(CG)4-x4-(ACA)3	17262	17282	gp22
	4	(GGC)3-x8-(CG)4	18687	18711	gp23
	5	(CG)3-x2-(CG)3	26970	26983	gp31
	6	(GGC)3-x6-(CGA)4	32755	32781	gp42
	7	(CGA)3-x5-(CG)3	46762	46781	gp72
	8	(CG)4-x8-(CGA)3	55024	55048	gp86
	9	(CG)3-x6-(TGC)3	55225	55245	NC
M85	No.	Compound SSR	Start	End	SSR Location in Gene
	1	(TC)3-x7-(T)6	10	28	NC
	2	(AC)4-x5-(AC)3-x6-(AC)3	11053	11083	NC
	3	(GC)3-x3-(CGA)3	36104	36121	gp48
	4	(GCG)3-x2-(CG)3	40885	40901	gp58
	5	(CGA)3-x5-(CG)3	45700	45719	gp69
	6	(CG)3-x5-(GCT)3-x7-(CG)3	48766	48798	gp73
	7	(CG)3-x7-(GC)3	55591	55609	gp87
	8	(GC)3-x1-(GC)3	57178	57190	gp92
M86	No.	Compound SSR	Start	End	SSR Location in Gene
	1	(CT)3-x8-(T)6	19	38	NC
	2	(AC)3-x-3-(CAC)3	8502	8513	NC
	3	(CGA)5-x6-(GC)3	10032	10058	gp16
	4	(GCC)3-x7-(GC)3	24305	24326	gp29
	5	(TCG)3-x7-(GCA)4	40213	40240	gp66
	6	(TC)3-x8-(CG)3	44344	44363	NC
	7	(CG)3-x2-(GC)3	48191	48204	gp80
	8	(GC)3-x4-(CG)3	51145	51160	gp87
M87	No.	Compound SSR	Start	End	SSR Location in Gene
	1	(G)6-x2-(AGC)3	12720	12736
	2	(G)6-x0-(T)6	26214	26225
	3	(AC)3-x6-(TG)3	52972	52989
M88	No.	Compound SSR	Start	End	SSR Location in Gene
	1	(GCG)3-x2-(GGC)3	3287	3306	GP4
	2	(G)6-x1-(T)6	24965	24977	NC
	3	(TC)3-x2-(TC)4	45322	45337	,GP71
	4	(C)6-x7-(C)6	51300	51318	NC
	5	(C)6-x3-(G)6	51347	51361	NC
	6	(C)6-x9-(C)6-x3-(G)6	51387	51416	NC
M89	No.	Compound SSR	Start	End	SSR Location in Gene
	1	(CA)3-x8-(TTC)3	27686	27708	GP38
	2	(TCA)3-x0-(CT)3	42045	42059	GP75
	3	(CGT)3-x3-(TC)3	43855	43872	GP80
M90	No.	Compound SSR	Start	End	SSR Location in Gene
	1	(G)6-x6-(G)6	171	188	NC
	2	(G)6-x1-(T)6	24876	24888	NC
	3	(CT)3-x3-(GT)3	44710	44724	GP69
	4	(TC)3-x2-(TC)4	45273	45288	GP71
	5	(C)6-x7-(C)6-x9-(G)7	51108	51142	NC
	6	(C)6-x3-(G)6	51155	51169	NC
	7	(C)6-x3-(G)6	51211	51225	NC
M91	No.	Compound SSR	Start	End	SSR Location in Gene
	1	(GC)3-x6-(GC)3	1062	1079	GP2
	2	(GCT)3-x1-(CTG)3	13055	13073	GP17
	3	(AGG)3-x1-(GC)3	28801	28816	GP36
M92	No.	Compound SSR	Start	End	SSR Location in Gene
	1	(GA)3-x3-(AG)3	79	93	NC
	2	(C)6-x1-(GA)3	250	262	NC
	3	(CCT)3-x6-(AG)3	11612	11632	NC
	4	(AC)3-x9-(GC)3	16868	16888	GP22
	5	(G)6-x0-(AG)3	46959	46970	GP83
M93	No.	Compound SSR	Start	End	SSR Location in Gene
	1	(CG)3-x7-(CG)3	5322	5340	GP8
	2	(CGA)3-x3-(GC)4	6463	6482	GP9
	3	(GCT)3-x1-(CTG)3	14085	14103	GP15
	4	(CCT)3-x4-(CG)3	33832	33850	GP43
	5	(AC)3-x0-(CG)3	45029	45040	GP69
	6	(CG)3-x0-(GC)3	52190	52201	NC
M94	No.	Compound SSR	Start	End	SSR Location in Gene
	1	(CGA)3-x3-(GC)4	6865	6884	GP11
	2	(AGG)3-x1-(GC)3	29197	29212	GP36
M95	No.	Compound SSR	Start	End	SSR Location in Gene
	1	(CGA)3-x3-(GC)4	5625	5644	GP8
	2	(GCT)3-x1-(CTG)3	12728	12746	GP15
	3	(CCT)3-x4-(CG)3	33013	33031	GP43
M96	No.	Compound SSR	Start	End	SSR Location in Gene
	1	(CGG)4-x0-(TGG)3	28388	28408	GP33
	2	(CG)3-x0-(TC)3	28440	28451	GP33
	3	(CG)3-x0-(GC)3-x9-(G)6	50490	50516	NC
M97	No.	Compound SSR	Start	End	SSR Location in Gene
	1	(C)6-x2-(CA)3	15231	15244	NC
	2	(GC)3-x0-(TC)3	18963	18974	GP26
	3	(G)6-x1-(T)6	25446	25458	NC
M98	No.	Compound SSR	Start	End	SSR Location in Gene
	1	(GC)3-x6-(GC)3	17148	17165	GP28
	2	(A)7-x2-(C)6	26295	26309	NC
	3	(CTT)3-x7-(GC)3	38571	38592	GP63
	4	(TC)3-x2-(TG)4	45158	45173	NC
	5	(TC)3-x5-(TG)3	49717	49733	GP95
M99	No.	Compound SSR	Start	End	SSR Location in Gene
	1	(G)6-x4-(T)6	4402	4417	NC
	2	(TGG)3-x1-(GGT)3	23742	23760	GP28
M100	No.	Compound SSR	Start	End	SSR Location in Gene
	1	(CT)3-x0-(AC)3	2918	2929	GP5
	2	(GT)3-x6-(TCC)3	42688	42708	NC
M101	No.	Compound SSR	Start	End	SSR Location in Gene
	1	(GC)3-x6-(GC)3	826	843	GP1
	2	(CG)3-x8-(GC)3	1062	1081	GP2
	3	(CGA)3-x3-(GC)4	6450	6469	GP10
	4	(AGG)3-x1-(GC)3	29268	29283	GP36
	5	(AC)3-x0-(CG)3	43297	43308	GP66
M102	No.	Compound SSR	Start	End	SSR Location in Gene
	1	(G)6-x6-(G)6	211	228	NC
	2	(GA)3-x4-(AC)3	15184	15199	NC
	3	(C)6-x8-(G)6-x0-(T)6	24223	24248	,GP36
	4	(TCT)3-x7-(AG)4	27822	27845	GP45
	5	(GCC)3-x1-(CCG)3	32379	32397	GP52
M103	No.	Compound SSR	Start	End	SSR Location in Gene
	1	(GCT)3-x1-(CTG)3	12799	12817	GP16
	2	(AC)3-x0-(CG)3	43074	43085	GP68
	3	(G)6-x9-(G)6	53350	53370	NC
M104	No.	Compound SSR	Start	End	SSR Location in Gene
	1	(G)6-x4-(T)6	4403	4418	NC
	2	(TGG)3-x1-(GGT)3	23743	23761	GP27
	3	(GC)3-x2-(G)6	51039	51052	NC
M105	No.	Compound SSR	Start	End	SSR Location in Gene
	1	(AG)3-x5-(G)6-x7-(G)6	215	244	NC
	2	(C)6-x8-(G)6-x0-(T)6	24218	24243	,GP36
	3	(GTT)3-x7-(AG)3	25983	26004	GP39
	4	(TCT)3-x7-(AG)4	27830	27853	GP45
	5	(CCA)3-x0-(CCG)3	31711	31728	GP50
	6	(CTT)3-x9-(GT)3	38155	38178	GP61
	7	(CA)3-x8-(TC)3	40118	40137	GP68
	8	(CA)3-x5-(TG)3	51974	51990	NC
M106	No.	Compound SSR	Start	End	SSR Location in Gene
	1	(G)6-x1-(T)6	25144	25156	NC
	2	(A)7-x3-(C)6	27012	27027	NC
	3	(C)6-x0-(GA)3-x6-(TC)3	45458	45481	NC
	4	(CT)3-x4-(CTA)3	45553	45571	NC
	5	(C)6-x0-(TG)3	50373	50384	NC
	6	(C)6-x1-(C)6-x3-(G)6-x0-(TGCC)3	50412	50445	NC
M107	No.	Compound SSR	Start	End	SSR Location in Gene
	1	(AG)3-x5-(G)6-x7-(G)6	215	244	NC
	2	(GGC)3-x6-(GGC)3	23816	23839	GP34
	3	(C)6-x8-(G)6-x0-(T)6	24229	24254	NC
	4	(CCA)4-x0-(CCG)4	31987	32010	GP53
	5	(GT)3-x4-(C)6	34807	34822	GP55
	6	(CA)3-x8-(TC)3	40458	40477	GP71
M108	No.	Compound SSR	Start	End	SSR Location in Gene
	1	(CGT)3-x3-(GA)3	10483	10500	GP13
	2	(GAA)3-x0-(CAA)3	15448	15465	GP24
	3	(G)6-x1-(T)6	24788	24800	NC
	4	(A)7-x3-(C)6	27240	27255	NC
	5	(AC)3-x1-(CTG)3	44397	44412	GP73
	6	(CT)3-x1-(CT)3	47461	47473	NC
	7	(C)6-x7-(C)6-x7-(C)6	50133	50164	NC
	8	(C)6-x5-(C)6	50175	50191	NC
	9	(C)6-x3-(G)6	50211	50225	NC
M109	No.	Compound SSR	Start	End	SSR Location in Gene
	1	(GAC)3-x2-(GC)4	6047	6065	GP11
	2	(GCT)3-x1-(CTG)3	12647	12665	GP17
	3	(GGC)3-x8-(AC)3	34036	34058	GP46
M110	No.	Compound SSR	Start	End	SSR Location in Gene
	1	(GC)3-x6-(GC)3	978	995	GP2
	2	(C)6-x5-(CA)3	13513	13529	GP18
	3	(AC)3-x4-(GTC)3	32942	32960	GP44
	4	(CCT)3-x4-(CG)3	33646	33664	GP45
	5	(CG)3-x2-(GC)3	33825	33838	GP45
M111	No.	Compound SSR	Start	End	SSR Location in Gene
	1	(G)6-x6-(G)6	211	228	NC
	2	(C)6-x8-(G)6-x0-(T)6	24252	24277	NC
	3	(TCT)3-x7-(AG)4	27650	27673	GP45
	4	(CCA)4-x0-(CCG)3	32205	32225	GP52
	5	(CTT)3-x9-(GT)3	38557	38580	GP64
	6	(CA)3-x8-(TC)3	40520	40539	GP71
	7	(CA)3-x5-(TG)3	48723	48739	NC
M112	No.	Compound SSR	Start	End	SSR Location in Gene
	1	(C)6-x2-(CA)3	15135	15148	NC
	2	(GC)3-x0-(TC)3	18867	18878	GP18
	3	(G)6-x1-(T)6	25362	25374	NC
M113	No.	Compound SSR	Start	End	SSR Location in Gene
	1	(GC)3-x6-(GC)3	1065	1082	GP2
	2	(CG)3-x8-(GC)3	1301	1320	NC
	3	(CGA)3-x3-(GC)4	7115	7134	GP11
	4	(GCT)3-x1-(CTG)3	13724	13742	GP17
	5	(AGG)3-x1-(GC)3	29373	29388	GP36
	6	(GC)3-x6-(CT)3	32047	32064	NC
	7	(GCA)5-x8-(GGC)3	42527	42558	GP62
M114	No.	Compound SSR	Start	End	SSR Location in Gene
	1	(GAC)3-x2-(GC)4	5683	5701	GP9
	2	(CGG)5-x4-(GGC)3	28081	28108	GP35
	3	(CGG)3-x-2-(G)7	28543	28556	GP35
M115	No.	Compound SSR	Start	End	SSR Location in Gene
	1	(GC)3-x6-(GC)3	826	843	GP1
	2	(CGG)4-x0-(TGG)3	28467	28487	GP36
	3	(GGT)3-x0-(GGC)3	28840	28857	GP36
M116	No.	Compound SSR	Start	End	SSR Location in Gene
	1	(GA)4-x9-(GAG)3	15767	15792	GP25
	2	(GC)3-x6-(GC)3	17400	17417	GP26
	3	(A)7-x2-(C)6	26274	26288	NC
	4	(TG)3-x6-(CT)3	28790	28807	GP44
	5	(CTG)3-x4-(CCG)4	32634	32658	GP49
	6	(CG)3-x0-(TCC)3	39288	39302	GP59,
	7	(C)7-x6-(GC)3	40331	40349	NC
	8	(GTG)4-x8-(GT)3	52031	52056	NC
M117	No.	Compound SSR	Start	End	SSR Location in Gene
	1	(AGG)3-x1-(GC)3	28245	28260	GP34
	2	(CCT)3-x4-(CG)3	32693	32711	GP42
	3	(G)6-x5-(GT)3	50227	50243	GP89
M118	No.	Compound SSR	Start	End	SSR Location in Gene
	1	(G)6-x1-(T)6	25169	25181	NC
	2	(A)6-x3-(C)6	26903	26917	NC
	3	(CT)3-x8-(AG)3	27789	27808	GP37
	4	(TC)3-x2-(TC)4	45631	45646	,GP76
	5	(C)6-x7-(C)6	51613	51631	NC
	6	(C)6-x3-(G)6	51660	51674	NC
	7	(C)6-x9-(C)6-x3-(G)6	51700	51729	NC
M119	No.	Compound SSR	Start	End	SSR Location in Gene
	1	(GCT)3-x1-(CTG)3	12736	12754	GP16
	2	(G)6-x8-(TC)3	26879	26898	GP32
	3	(AGG)3-x1-(GC)3	28432	28447	GP36
	4	(CCT)3-x4-(CG)3	33121	33139	GP44
	5	(GC)3-x6-(AC)3	47210	47227	GP78
M120	No.	Compound SSR	Start	End	SSR Location in Gene
	1	(GC)3-x6-(GC)3	973	990	GP2
	2	(CGG)4-x1-(GGC)3	28519	28540	GP35
	3	(GGT)3-x8-(TC)3	29134	29156	GP35
	4	(CCT)3-x4-(CG)3	33183	33201	GP43
M121	No.	Compound SSR	Start	End	SSR Location in Gene
	1	(C)6-x2-(CA)3	15138	15151	GP25
	2	(G)6-x1-(T)6	25365	25377	NC
	3	(CGA)3-x6-(GCA)3	46792	46815	GP80
M122	No.	Compound SSR	Start	End	SSR Location in Gene
	1	(GC)3-x6-(GC)3	827	844	GP1
	2	(GCT)3-x1-(CTG)3	12524	12542	GP16
	3	(CG)3-x0-(TC)3	28072	28083	GP35
	4	(CGG)3-x-2-(G)6	28476	28488	GP35
	5	(AG)3-x5-(GT)3	35111	35127	GP47
M123	No.	Compound SSR	Start	End	SSR Location in Gene
	1	(CG)3-x7-(CG)3	4623	4641	GP10
	2	(CGG)4-x0-(TGG)3	28364	28384	GP37
	3	(CG)4-x0-(TC)3	28414	28427	GP37
	4	(CGG)3-x-2-(G)6	28820	28832	GP37
	5	(CCT)3-x4-(CG)3	32775	32793	GP45
M124	No.	Compound SSR	Start	End	SSR Location in Gene
	1	(GCT)3-x1-(CTG)3	13140	13158	GP18
	2	(AGG)3-x1-(GC)3	28839	28854	GP38
	3	(TC)3-x4-(C)6	32801	32816	GP46
	4	(CG)3-x0-(GC)3-x9-(G)6	53913	53939	GP101
M125	No.	Compound SSR	Start	End	SSR Location in Gene
	1	(G)6-x0-(T)6	26171	26182	NC
	2	(AC)3-x6-(TG)3	51134	51151	NC
M126	No.	Compound SSR	Start	End	SSR Location in Gene
	1	(GGC)3-x3-(GGC)3	3283	3303	GP5
	2	(G)6-x1-(T)6	24853	24865	NC
	3	(CT)3-x8-(AG)3	27492	27511	GP35
	4	(TC)3-x2-(TC)4	45193	45208	GP72
	5	(C)6-x7-(C)6	51176	51194	NC
	6	(C)6-x3-(G)6	51223	51237	NC
	7	(C)6-x9-(C)6-x3-(G)6	51263	51292	NC
M127	No.	Compound SSR	Start	End	SSR Location in Gene
	1	(GCT)3-x1-(CTG)3	12929	12947	GP17
	2	(AGG)3-x1-(GC)3	29378	29393	GP37
	3	(AC)3-x4-(GTC)3	33192	33210	GP44
M128	No.	Compound SSR	Start	End	SSR Location in Gene
	1	(G)6-x1-(T)6	26130	26142	NC
	2	(GA)3-x1-(A)7-x2-(C)6	28435	28456	NC
	3	(TCG)3-x0-(CT)3	38903	38917	NC
	4	(GT)3-x0-(AC)3	42950	42961	GP65
M129	No.	Compound SSR	Start	End	SSR Location in Gene
	1	(CAG)3-x7-(AGA)3	15782	15806	NC
	2	(A)7-x3-(C)6	27593	27608	NC
	3	(G)6-x6-(C)12-x8-(TGCC)3	50991	51034	NC
M130	No.	Compound SSR	Start	End	SSR Location in Gene
	1	(GGC)3-x8-(CGG)3	1149	1174	NC
	2	(C)6-x8-(G)6	26978	26997	NC
	3	(TG)3-x6-(CT)3	30783	30800	GP46
	4	(CA)4-x3-(GT)4	53082	53100	NC
	5	(TC)3-x3-(TGC)3	53176	53193	NC
M131	No.	Compound SSR	Start	End	SSR Location in Gene
	1	(C)7-x5-(GC)3	45497	45514	GP73
	2	(G)7-x5-(GC)3	50620	50637	GP94
M132	No.	Compound SSR	Start	End	SSR Location in Gene
	1	(CGT)3-x3-(GA)3	10301	10318	GP13
	2	(GAA)3-x0-(CAA)3	15316	15333	GP24
	3	(G)6-x1-(T)6	24665	24677	NC
	4	(A)7-x3-(C)6	26941	26956	NC
	5	(CT)3-x1-(CT)3	44172	44184	NC
	6	(C)6-x3-(G)6-x2-(C)6	47573	47595	NC
	7	(C)6-x3-(G)6	47627	47641	NC
M133	No.	Compound SSR	Start	End	SSR Location in Gene
	1	(GC)3-x9-(CT)3	24208	24228	GP32
	2	(TCA)3-x0-(CT)3	38743	38757	GP70
	3	(CGT)3-x3-(TC)3	40582	40599	GP76
M134	No.	Compound SSR	Start	End	SSR Location in Gene
	1	(C)6-x5-(CT)3	15688	15704	GP24
	2	(G)6-x8-(TC)3	27253	27272	GP34
	3	(AGG)3-x1-(GC)3	28806	28821	GP38
M135	No.	Compound SSR	Start	End	SSR Location in Gene
	1	(GAC)3-x2-(GC)4	6810	6828	GP10
	2	(GCT)3-x1-(CTG)3	13404	13422	GP16
M136	No.	Compound SSR	Start	End	SSR Location in Gene
	1	(CGA)3-x3-(GC)4	5798	5817	GP10
	2	(C)6-x5-(CA)3	12762	12778	GP17
	3	(CGG)4-x0-(TGG)3	28424	28444	GP36
	4	(CG)3-x0-(TC)3	28476	28487	GP36
	5	(CGG)3-x-2-(G)6	28880	28892	GP36
	6	(CCT)3-x4-(CG)3	33194	33212	GP45
M137	No.	Compound SSR	Start	End	SSR Location in Gene
	1	(GA)4-x9-(GAG)3	15722	15747	GP22
	2	(GC)3-x6-(GC)3	17355	17372	GP23
	3	(A)7-x2-(C)6	26241	26255	NC
	4	(TG)3-x6-(CT)3	28733	28750	GP41
	5	(CTG)3-x4-(CCG)4	32638	32662	GP47
M138	No.	Compound SSR	Start	End	SSR Location in Gene
	1	(TGG)3-x1-(GGT)3	23643	23661	GP27
M139	No.	Compound SSR	Start	End	SSR Location in Gene
	1	(C)6-x8-(TC)3	1221	1240	NC
	2	(A)7-x2-(C)6	29444	29458	NC
	3	(G)12-x7-(G)9-x2-(TG)3	52914	52949	NC
	4	(G)6-x8-(C)6	53206	53225	NC
M140	No.	Compound SSR	Start	End	SSR Location in Gene
	1	(GGC)3-x8-(CGG)7	1286	1323	NC
	2	(GGC)4-x3-(GGC)3	5820	5843	GP8
	3	(ATC)3-x5-(GGC)3	19831	19853	GP29
	4	(C)6-x8-(G)6	26228	26247	NC
M141	No.	Compound SSR	Start	End	SSR Location in Gene
	1	(GCG)4-x3-(GCG)3-x8-(GGT)4-x0-(GGC)3	1414	1466	NC
	2	(C)6-x8-(G)6	25480	25499	NC
	3	(CAA)3-x3-(AG)3	27486	27503	NC
	4	(TG)3-x6-(CT)3	29931	29948	GP45
	5	(CA)5-x5-(AC)3	52925	52945	NC
M142	No.	Compound SSR	Start	End	SSR Location in Gene
	1	(A)7-x3-(C)6	27339	27354	NC
	2	(C)6-x0-(GA)3-x6-(TC)3	45643	45666	NC
	3	(CT)3-x4-(CTA)3	45738	45756	NC
	4	(C)6-x6-(CA)3	48375	48392	GP84
	5	(TG)3-x4-(CT)3	48723	48738	NC
	6	(C)6-x2-(C)6	50864	50877	NC
M143	No.	Compound SSR	Start	End	SSR Location in Gene
	1	(CGA)3-x3-(GC)4	5800	5819	NC
	2	(C)6-x5-(CA)3	12768	12784	NC
	3	(GA)3-x3-(CG)3	24515	24529	NC
	4	(CGG)3-x0-(TGG)3	28430	28447	GP84
	5	(CGG)3-x-2-(G)6	28865	28877	NC
	6	(CCT)3-x4-(CG)3	33174	33192	NC
M144	No.	Compound SSR	Start	End	SSR Location in Gene
	1	(CCT)3-x4-(CG)3	33330	33348	GP42
	2	(AC)3-x0-(CG)3	44869	44880	GP66
M145	No.	Compound SSR	Start	End	SSR Location in Gene
	1	(C)6-x2-(CA)3	14586	14599	NC
	2	(GC)3-x0-(TC)3	18318	18329	GP26
	3	(G)6-x1-(T)6	24813	24825	NC
	4	(CGA)3-x6-(GCA)3	46227	46250	NC
M146	No.	Compound SSR	Start	End	SSR Location in Gene
	1	(A)7-x3-(C)6	20992	21007	NC
	2	(A)6-x1-(C)6	21565	21577	NC
	3	(TG)3-x2-(TC)3	33204	33217	GP42,
	4	(CG)3-x7-(C)6-x9-(G)6	43085	43118	NC
	5	(G)6-x4-(G)6-x4-(G)6	43144	43169	NC
	6	(C)6-x0-(G)6	43261	43272	NC
M147	No.	Compound SSR	Start	End	SSR Location in Gene
	1	(TC)3-x7-(TG)3	337	355	NC
	2	(G)6-x3-(CT)3	9875	9889	GP14
	3	(A)7-x3-(C)6	21479	21494	NC
	4	(A)7-x1-(C)6	22047	22060	NC
	5	(TG)3-x2-(TC)3-x6-(GT)3	34131	34156	GP44
	6	(CG)3-x7-(C)6-x7-(G)7	44541	44573	NC
